# Supplementary material for: The role of recurrent somatic mutations that alter conserved m6A motifs in human cancer
Source: NAR Cancer. 2025 Apr 23;7(2):zcaf014. doi: 10.1093/narcan/zcaf014 (PMC12015683; doi:10.1093/narcan/zcaf014)
Supplement: zcaf014_Supplemental_Files [file zcaf014_supplemental_files.zip]

Archive with 2 entries (2 files):
- Artz_m6A_supp.pdf
- Artz_m6A_supp_tables.xls
