# Supplementary material for: The role of recurrent somatic mutations that alter conserved m6A motifs in human cancer
Source: NAR Cancer. 2025 Apr 23;7(2):zcaf014. doi: 10.1093/narcan/zcaf014 (PMC12015683; doi:10.1093/narcan/zcaf014)
Supplement: zcaf014_Supplemental_Files [file zcaf014_supplemental_files.zip › Artz_m6A_supp_tables.xls]

## Sheet: Table_S1
study_name	first_author	year	method	link	PMID
m6A RNA modifications are measured at single-base resolution across the mammalian transcriptome	Hu	2022	m6A-SAC-seq	https://www.nature.com/articles/s41587-022-01243-z	35288668
scDART-seq reveals distinct m6A signatures and mRNA methylation heterogeneity in single cells	Tegowski	2022	bulk DART-seq	https://www.sciencedirect.com/science/article/pii/S1097276521011436	35081365
scDART-seq reveals distinct m6A signatures and mRNA methylation heterogeneity in single cells	Tegowski	2022	scDART-seq	https://www.sciencedirect.com/science/article/pii/S1097276521011436	35081365
Deciphering the “m6A Code” via Antibody-Independent Quantitative Profiling	Garcia-Campos	2019	MAZTER-seq	https://www.sciencedirect.com/science/article/pii/S0092867419306762	31257032
scDART-seq reveals distinct m6A signatures and mRNA methylation heterogeneity in single cells	Tegowski	2022	SMART-seq2	https://www.sciencedirect.com/science/article/pii/S1097276521011436	35081365
DART-seq: an antibody-free method for global m6A detection	Meyer	2019	DARTseq	https://www.nature.com/articles/s41592-019-0570-0	31548708
Single-nucleotide-resolution mapping of m6A and m6Am throughout the transcriptome	Linder	2015	CLIP-seq CIMS-based	https://www.nature.com/articles/nmeth.3453	26121403
Single-nucleotide-resolution mapping of m6A and m6Am throughout the transcriptome	Linder	2015	CLIP-seq CITS-based	https://www.nature.com/articles/nmeth.3453	26121403
Absolute quantification of single-base m6A methylation in the mammalian transcriptome using GLORI	Liu	2023	GLORI-seq	https://www.nature.com/articles/s41587-022-01487-9	36302990

## Sheet: Table_S2
TCGA-02-0003	TCGA-GBM
TCGA-02-0033	TCGA-GBM
TCGA-02-0047	TCGA-GBM
TCGA-02-0055	TCGA-GBM
TCGA-02-2466	TCGA-GBM
TCGA-02-2470	TCGA-GBM
TCGA-02-2483	TCGA-GBM
TCGA-02-2485	TCGA-GBM
TCGA-02-2486	TCGA-GBM
TCGA-04-1331	TCGA-OV
TCGA-04-1335	TCGA-OV
TCGA-04-1336	TCGA-OV
TCGA-04-1341	TCGA-OV
TCGA-04-1342	TCGA-OV
TCGA-04-1343	TCGA-OV
TCGA-04-1346	TCGA-OV
TCGA-04-1348	TCGA-OV
TCGA-04-1349	TCGA-OV
TCGA-04-1353	TCGA-OV
TCGA-04-1356	TCGA-OV
TCGA-04-1357	TCGA-OV
TCGA-04-1360	TCGA-OV
TCGA-04-1361	TCGA-OV
TCGA-04-1362	TCGA-OV
TCGA-04-1367	TCGA-OV
TCGA-04-1369	TCGA-OV
TCGA-04-1516	TCGA-OV
TCGA-04-1542	TCGA-OV
TCGA-04-1638	TCGA-OV
TCGA-04-1644	TCGA-OV
TCGA-04-1646	TCGA-OV
TCGA-04-1648	TCGA-OV
TCGA-04-1649	TCGA-OV
TCGA-04-1651	TCGA-OV
TCGA-04-1652	TCGA-OV
TCGA-04-1655	TCGA-OV
TCGA-05-4244	TCGA-LUAD
TCGA-05-4249	TCGA-LUAD
TCGA-05-4250	TCGA-LUAD
TCGA-05-4382	TCGA-LUAD
TCGA-05-4384	TCGA-LUAD
TCGA-05-4389	TCGA-LUAD
TCGA-05-4390	TCGA-LUAD
TCGA-05-4395	TCGA-LUAD
TCGA-05-4396	TCGA-LUAD
TCGA-05-4397	TCGA-LUAD
TCGA-05-4398	TCGA-LUAD
TCGA-05-4402	TCGA-LUAD
TCGA-05-4403	TCGA-LUAD
TCGA-05-4405	TCGA-LUAD
TCGA-05-4410	TCGA-LUAD
TCGA-05-4415	TCGA-LUAD
TCGA-05-4417	TCGA-LUAD
TCGA-05-4418	TCGA-LUAD
TCGA-05-4420	TCGA-LUAD
TCGA-05-4422	TCGA-LUAD
TCGA-05-4424	TCGA-LUAD
TCGA-05-4425	TCGA-LUAD
TCGA-05-4426	TCGA-LUAD
TCGA-05-4427	TCGA-LUAD
TCGA-05-4430	TCGA-LUAD
TCGA-05-4432	TCGA-LUAD
TCGA-05-4433	TCGA-LUAD
TCGA-05-4434	TCGA-LUAD
TCGA-05-5420	TCGA-LUAD
TCGA-05-5423	TCGA-LUAD
TCGA-05-5425	TCGA-LUAD
TCGA-05-5428	TCGA-LUAD
TCGA-05-5429	TCGA-LUAD
TCGA-05-5715	TCGA-LUAD
TCGA-06-0119	TCGA-GBM
TCGA-06-0122	TCGA-GBM
TCGA-06-0124	TCGA-GBM
TCGA-06-0125	TCGA-GBM
TCGA-06-0126	TCGA-GBM
TCGA-06-0128	TCGA-GBM
TCGA-06-0129	TCGA-GBM
TCGA-06-0130	TCGA-GBM
TCGA-06-0132	TCGA-GBM
TCGA-06-0137	TCGA-GBM
TCGA-06-0139	TCGA-GBM
TCGA-06-0140	TCGA-GBM
TCGA-06-0141	TCGA-GBM
TCGA-06-0142	TCGA-GBM
TCGA-06-0145	TCGA-GBM
TCGA-06-0151	TCGA-GBM
TCGA-06-0152	TCGA-GBM
TCGA-06-0154	TCGA-GBM
TCGA-06-0155	TCGA-GBM
TCGA-06-0157	TCGA-GBM
TCGA-06-0158	TCGA-GBM
TCGA-06-0165	TCGA-GBM
TCGA-06-0166	TCGA-GBM
TCGA-06-0167	TCGA-GBM
TCGA-06-0168	TCGA-GBM
TCGA-06-0169	TCGA-GBM
TCGA-06-0171	TCGA-GBM
TCGA-06-0173	TCGA-GBM
TCGA-06-0174	TCGA-GBM
TCGA-06-0184	TCGA-GBM
TCGA-06-0185	TCGA-GBM
TCGA-06-0187	TCGA-GBM
TCGA-06-0188	TCGA-GBM
TCGA-06-0189	TCGA-GBM
TCGA-06-0190	TCGA-GBM
TCGA-06-0192	TCGA-GBM
TCGA-06-0195	TCGA-GBM
TCGA-06-0209	TCGA-GBM
TCGA-06-0210	TCGA-GBM
TCGA-06-0211	TCGA-GBM
TCGA-06-0213	TCGA-GBM
TCGA-06-0214	TCGA-GBM
TCGA-06-0216	TCGA-GBM
TCGA-06-0219	TCGA-GBM
TCGA-06-0221	TCGA-GBM
TCGA-06-0237	TCGA-GBM
TCGA-06-0238	TCGA-GBM
TCGA-06-0240	TCGA-GBM
TCGA-06-0241	TCGA-GBM
TCGA-06-0644	TCGA-GBM
TCGA-06-0645	TCGA-GBM
TCGA-06-0646	TCGA-GBM
TCGA-06-0648	TCGA-GBM
TCGA-06-0649	TCGA-GBM
TCGA-06-0650	TCGA-GBM
TCGA-06-0686	TCGA-GBM
TCGA-06-0743	TCGA-GBM
TCGA-06-0744	TCGA-GBM
TCGA-06-0745	TCGA-GBM
TCGA-06-0747	TCGA-GBM
TCGA-06-0749	TCGA-GBM
TCGA-06-0750	TCGA-GBM
TCGA-06-0875	TCGA-GBM
TCGA-06-0876	TCGA-GBM
TCGA-06-0877	TCGA-GBM
TCGA-06-0878	TCGA-GBM
TCGA-06-0879	TCGA-GBM
TCGA-06-0881	TCGA-GBM
TCGA-06-0882	TCGA-GBM
TCGA-06-0939	TCGA-GBM
TCGA-06-1084	TCGA-GBM
TCGA-06-1087	TCGA-GBM
TCGA-06-1800	TCGA-GBM
TCGA-06-1801	TCGA-GBM
TCGA-06-1802	TCGA-GBM
TCGA-06-1804	TCGA-GBM
TCGA-06-1805	TCGA-GBM
TCGA-06-1806	TCGA-GBM
TCGA-06-2557	TCGA-GBM
TCGA-06-2558	TCGA-GBM
TCGA-06-2559	TCGA-GBM
TCGA-06-2561	TCGA-GBM
TCGA-06-2562	TCGA-GBM
TCGA-06-2563	TCGA-GBM
TCGA-06-2564	TCGA-GBM
TCGA-06-2565	TCGA-GBM
TCGA-06-2566	TCGA-GBM
TCGA-06-2567	TCGA-GBM
TCGA-06-2569	TCGA-GBM
TCGA-06-2570	TCGA-GBM
TCGA-06-5408	TCGA-GBM
TCGA-06-5410	TCGA-GBM
TCGA-06-5411	TCGA-GBM
TCGA-06-5412	TCGA-GBM
TCGA-06-5413	TCGA-GBM
TCGA-06-5414	TCGA-GBM
TCGA-06-5415	TCGA-GBM
TCGA-06-5416	TCGA-GBM
TCGA-06-5417	TCGA-GBM
TCGA-06-5418	TCGA-GBM
TCGA-06-5856	TCGA-GBM
TCGA-06-5858	TCGA-GBM
TCGA-06-5859	TCGA-GBM
TCGA-06-6388	TCGA-GBM
TCGA-06-6389	TCGA-GBM
TCGA-06-6390	TCGA-GBM
TCGA-06-6391	TCGA-GBM
TCGA-06-6693	TCGA-GBM
TCGA-06-6694	TCGA-GBM
TCGA-06-6695	TCGA-GBM
TCGA-06-6697	TCGA-GBM
TCGA-06-6698	TCGA-GBM
TCGA-06-6699	TCGA-GBM
TCGA-06-6700	TCGA-GBM
TCGA-06-6701	TCGA-GBM
TCGA-06-A5U0	TCGA-GBM
TCGA-06-A5U1	TCGA-GBM
TCGA-06-A6S0	TCGA-GBM
TCGA-06-A6S1	TCGA-GBM
TCGA-06-A7TK	TCGA-GBM
TCGA-06-A7TL	TCGA-GBM
TCGA-08-0386	TCGA-GBM
TCGA-09-0364	TCGA-OV
TCGA-09-0365	TCGA-OV
TCGA-09-0369	TCGA-OV
TCGA-09-1664	TCGA-OV
TCGA-09-1670	TCGA-OV
TCGA-09-1672	TCGA-OV
TCGA-09-1673	TCGA-OV
TCGA-09-1674	TCGA-OV
TCGA-09-1675	TCGA-OV
TCGA-09-2043	TCGA-OV
TCGA-09-2044	TCGA-OV
TCGA-09-2045	TCGA-OV
TCGA-09-2049	TCGA-OV
TCGA-09-2050	TCGA-OV
TCGA-09-2051	TCGA-OV
TCGA-09-2053	TCGA-OV
TCGA-09-2055	TCGA-OV
TCGA-09-2056	TCGA-OV
TCGA-10-0926	TCGA-OV
TCGA-10-0927	TCGA-OV
TCGA-10-0928	TCGA-OV
TCGA-10-0930	TCGA-OV
TCGA-10-0931	TCGA-OV
TCGA-10-0933	TCGA-OV
TCGA-10-0934	TCGA-OV
TCGA-10-0935	TCGA-OV
TCGA-10-0937	TCGA-OV
TCGA-12-0615	TCGA-GBM
TCGA-12-0616	TCGA-GBM
TCGA-12-0618	TCGA-GBM
TCGA-12-0619	TCGA-GBM
TCGA-12-0656	TCGA-GBM
TCGA-12-0657	TCGA-GBM
TCGA-12-0662	TCGA-GBM
TCGA-12-0670	TCGA-GBM
TCGA-12-0688	TCGA-GBM
TCGA-12-0691	TCGA-GBM
TCGA-12-0692	TCGA-GBM
TCGA-12-0707	TCGA-GBM
TCGA-12-0773	TCGA-GBM
TCGA-12-0775	TCGA-GBM
TCGA-12-0778	TCGA-GBM
TCGA-12-0818	TCGA-GBM
TCGA-12-0819	TCGA-GBM
TCGA-12-0820	TCGA-GBM
TCGA-12-0821	TCGA-GBM
TCGA-12-0822	TCGA-GBM
TCGA-12-0826	TCGA-GBM
TCGA-12-0827	TCGA-GBM
TCGA-12-0828	TCGA-GBM
TCGA-12-0829	TCGA-GBM
TCGA-12-1088	TCGA-GBM
TCGA-12-1089	TCGA-GBM
TCGA-12-1092	TCGA-GBM
TCGA-12-1093	TCGA-GBM
TCGA-12-1597	TCGA-GBM
TCGA-12-1598	TCGA-GBM
TCGA-12-1599	TCGA-GBM
TCGA-12-1600	TCGA-GBM
TCGA-12-1602	TCGA-GBM
TCGA-12-3644	TCGA-GBM
TCGA-12-3646	TCGA-GBM
TCGA-12-3648	TCGA-GBM
TCGA-12-3649	TCGA-GBM
TCGA-12-3650	TCGA-GBM
TCGA-12-3651	TCGA-GBM
TCGA-12-3652	TCGA-GBM
TCGA-12-3653	TCGA-GBM
TCGA-12-5295	TCGA-GBM
TCGA-12-5299	TCGA-GBM
TCGA-12-5301	TCGA-GBM
TCGA-13-0714	TCGA-OV
TCGA-13-0717	TCGA-OV
TCGA-13-0726	TCGA-OV
TCGA-13-0751	TCGA-OV
TCGA-13-0755	TCGA-OV
TCGA-13-0757	TCGA-OV
TCGA-13-0760	TCGA-OV
TCGA-13-0764	TCGA-OV
TCGA-13-0765	TCGA-OV
TCGA-13-0768	TCGA-OV
TCGA-13-0791	TCGA-OV
TCGA-13-0794	TCGA-OV
TCGA-13-0795	TCGA-OV
TCGA-13-0800	TCGA-OV
TCGA-13-0804	TCGA-OV
TCGA-13-0805	TCGA-OV
TCGA-13-0807	TCGA-OV
TCGA-13-0883	TCGA-OV
TCGA-13-0884	TCGA-OV
TCGA-13-0885	TCGA-OV
TCGA-13-0886	TCGA-OV
TCGA-13-0887	TCGA-OV
TCGA-13-0888	TCGA-OV
TCGA-13-0889	TCGA-OV
TCGA-13-0890	TCGA-OV
TCGA-13-0891	TCGA-OV
TCGA-13-0893	TCGA-OV
TCGA-13-0894	TCGA-OV
TCGA-13-0897	TCGA-OV
TCGA-13-0899	TCGA-OV
TCGA-13-0903	TCGA-OV
TCGA-13-0904	TCGA-OV
TCGA-13-0905	TCGA-OV
TCGA-13-0910	TCGA-OV
TCGA-13-0911	TCGA-OV
TCGA-13-0912	TCGA-OV
TCGA-13-0913	TCGA-OV
TCGA-13-0916	TCGA-OV
TCGA-13-0920	TCGA-OV
TCGA-13-0921	TCGA-OV
TCGA-13-0923	TCGA-OV
TCGA-13-1403	TCGA-OV
TCGA-13-1404	TCGA-OV
TCGA-13-1405	TCGA-OV
TCGA-13-1411	TCGA-OV
TCGA-13-1412	TCGA-OV
TCGA-13-1477	TCGA-OV
TCGA-13-1481	TCGA-OV
TCGA-13-1482	TCGA-OV
TCGA-13-1483	TCGA-OV
TCGA-13-1484	TCGA-OV
TCGA-13-1487	TCGA-OV
TCGA-13-1488	TCGA-OV
TCGA-13-1489	TCGA-OV
TCGA-13-1491	TCGA-OV
TCGA-13-1492	TCGA-OV
TCGA-13-1494	TCGA-OV
TCGA-13-1495	TCGA-OV
TCGA-13-1496	TCGA-OV
TCGA-13-1497	TCGA-OV
TCGA-13-1498	TCGA-OV
TCGA-13-1499	TCGA-OV
TCGA-13-1500	TCGA-OV
TCGA-13-1501	TCGA-OV
TCGA-13-1504	TCGA-OV
TCGA-13-1505	TCGA-OV
TCGA-13-1506	TCGA-OV
TCGA-13-1507	TCGA-OV
TCGA-13-1509	TCGA-OV
TCGA-13-1510	TCGA-OV
TCGA-13-1511	TCGA-OV
TCGA-13-1512	TCGA-OV
TCGA-13-2057	TCGA-OV
TCGA-13-2059	TCGA-OV
TCGA-13-2060	TCGA-OV
TCGA-13-2061	TCGA-OV
TCGA-13-2065	TCGA-OV
TCGA-13-2071	TCGA-OV
TCGA-13-A5FT	TCGA-OV
TCGA-13-A5FU	TCGA-OV
TCGA-14-0736	TCGA-GBM
TCGA-14-0740	TCGA-GBM
TCGA-14-0781	TCGA-GBM
TCGA-14-0786	TCGA-GBM
TCGA-14-0787	TCGA-GBM
TCGA-14-0789	TCGA-GBM
TCGA-14-0790	TCGA-GBM
TCGA-14-0812	TCGA-GBM
TCGA-14-0813	TCGA-GBM
TCGA-14-0817	TCGA-GBM
TCGA-14-0862	TCGA-GBM
TCGA-14-0865	TCGA-GBM
TCGA-14-0866	TCGA-GBM
TCGA-14-0867	TCGA-GBM
TCGA-14-0871	TCGA-GBM
TCGA-14-1034	TCGA-GBM
TCGA-14-1037	TCGA-GBM
TCGA-14-1043	TCGA-GBM
TCGA-14-1395	TCGA-GBM
TCGA-14-1396	TCGA-GBM
TCGA-14-1450	TCGA-GBM
TCGA-14-1451	TCGA-GBM
TCGA-14-1453	TCGA-GBM
TCGA-14-1455	TCGA-GBM
TCGA-14-1456	TCGA-GBM
TCGA-14-1458	TCGA-GBM
TCGA-14-1794	TCGA-GBM
TCGA-14-1795	TCGA-GBM
TCGA-14-1821	TCGA-GBM
TCGA-14-1823	TCGA-GBM
TCGA-14-1825	TCGA-GBM
TCGA-14-1827	TCGA-GBM
TCGA-14-1829	TCGA-GBM
TCGA-14-2554	TCGA-GBM
TCGA-14-3476	TCGA-GBM
TCGA-14-3477	TCGA-GBM
TCGA-14-4157	TCGA-GBM
TCGA-15-0742	TCGA-GBM
TCGA-15-1446	TCGA-GBM
TCGA-16-0846	TCGA-GBM
TCGA-16-0848	TCGA-GBM
TCGA-16-0849	TCGA-GBM
TCGA-16-0850	TCGA-GBM
TCGA-16-0861	TCGA-GBM
TCGA-16-1045	TCGA-GBM
TCGA-16-1460	TCGA-GBM
TCGA-18-3406	TCGA-LUSC
TCGA-18-3407	TCGA-LUSC
TCGA-18-3408	TCGA-LUSC
TCGA-18-3409	TCGA-LUSC
TCGA-18-3410	TCGA-LUSC
TCGA-18-3411	TCGA-LUSC
TCGA-18-3412	TCGA-LUSC
TCGA-18-3414	TCGA-LUSC
TCGA-18-3415	TCGA-LUSC
TCGA-18-3416	TCGA-LUSC
TCGA-18-3417	TCGA-LUSC
TCGA-18-3421	TCGA-LUSC
TCGA-18-4083	TCGA-LUSC
TCGA-18-4721	TCGA-LUSC
TCGA-18-5592	TCGA-LUSC
TCGA-18-5595	TCGA-LUSC
TCGA-19-0957	TCGA-GBM
TCGA-19-1385	TCGA-GBM
TCGA-19-1386	TCGA-GBM
TCGA-19-1387	TCGA-GBM
TCGA-19-1388	TCGA-GBM
TCGA-19-1389	TCGA-GBM
TCGA-19-1390	TCGA-GBM
TCGA-19-1786	TCGA-GBM
TCGA-19-1787	TCGA-GBM
TCGA-19-1788	TCGA-GBM
TCGA-19-1789	TCGA-GBM
TCGA-19-1790	TCGA-GBM
TCGA-19-1791	TCGA-GBM
TCGA-19-2619	TCGA-GBM
TCGA-19-2620	TCGA-GBM
TCGA-19-2621	TCGA-GBM
TCGA-19-2623	TCGA-GBM
TCGA-19-2624	TCGA-GBM
TCGA-19-2625	TCGA-GBM
TCGA-19-2629	TCGA-GBM
TCGA-19-2631	TCGA-GBM
TCGA-19-4065	TCGA-GBM
TCGA-19-4068	TCGA-GBM
TCGA-19-5947	TCGA-GBM
TCGA-19-5950	TCGA-GBM
TCGA-19-5951	TCGA-GBM
TCGA-19-5952	TCGA-GBM
TCGA-19-5953	TCGA-GBM
TCGA-19-5954	TCGA-GBM
TCGA-19-5955	TCGA-GBM
TCGA-19-5956	TCGA-GBM
TCGA-19-5958	TCGA-GBM
TCGA-19-5959	TCGA-GBM
TCGA-19-5960	TCGA-GBM
TCGA-19-A60I	TCGA-GBM
TCGA-19-A6J4	TCGA-GBM
TCGA-19-A6J5	TCGA-GBM
TCGA-20-0987	TCGA-OV
TCGA-20-0991	TCGA-OV
TCGA-20-0996	TCGA-OV
TCGA-20-1682	TCGA-OV
TCGA-20-1683	TCGA-OV
TCGA-20-1684	TCGA-OV
TCGA-20-1685	TCGA-OV
TCGA-20-1686	TCGA-OV
TCGA-20-1687	TCGA-OV
TCGA-21-1070	TCGA-LUSC
TCGA-21-1071	TCGA-LUSC
TCGA-21-1075	TCGA-LUSC
TCGA-21-1076	TCGA-LUSC
TCGA-21-1077	TCGA-LUSC
TCGA-21-1078	TCGA-LUSC
TCGA-21-1079	TCGA-LUSC
TCGA-21-1080	TCGA-LUSC
TCGA-21-1081	TCGA-LUSC
TCGA-21-1082	TCGA-LUSC
TCGA-21-1083	TCGA-LUSC
TCGA-21-5782	TCGA-LUSC
TCGA-21-5783	TCGA-LUSC
TCGA-21-5784	TCGA-LUSC
TCGA-21-5786	TCGA-LUSC
TCGA-21-5787	TCGA-LUSC
TCGA-21-A5DI	TCGA-LUSC
TCGA-22-0940	TCGA-LUSC
TCGA-22-0944	TCGA-LUSC
TCGA-22-1000	TCGA-LUSC
TCGA-22-1002	TCGA-LUSC
TCGA-22-1005	TCGA-LUSC
TCGA-22-1011	TCGA-LUSC
TCGA-22-1012	TCGA-LUSC
TCGA-22-1016	TCGA-LUSC
TCGA-22-4591	TCGA-LUSC
TCGA-22-4593	TCGA-LUSC
TCGA-22-4594	TCGA-LUSC
TCGA-22-4595	TCGA-LUSC
TCGA-22-4596	TCGA-LUSC
TCGA-22-4599	TCGA-LUSC
TCGA-22-4601	TCGA-LUSC
TCGA-22-4604	TCGA-LUSC
TCGA-22-4605	TCGA-LUSC
TCGA-22-4607	TCGA-LUSC
TCGA-22-4609	TCGA-LUSC
TCGA-22-4613	TCGA-LUSC
TCGA-22-5471	TCGA-LUSC
TCGA-22-5472	TCGA-LUSC
TCGA-22-5473	TCGA-LUSC
TCGA-22-5474	TCGA-LUSC
TCGA-22-5477	TCGA-LUSC
TCGA-22-5478	TCGA-LUSC
TCGA-22-5479	TCGA-LUSC
TCGA-22-5480	TCGA-LUSC
TCGA-22-5481	TCGA-LUSC
TCGA-22-5482	TCGA-LUSC
TCGA-22-5483	TCGA-LUSC
TCGA-22-5485	TCGA-LUSC
TCGA-22-5489	TCGA-LUSC
TCGA-22-5491	TCGA-LUSC
TCGA-22-5492	TCGA-LUSC
TCGA-22-A5C4	TCGA-LUSC
TCGA-23-1021	TCGA-OV
TCGA-23-1022	TCGA-OV
TCGA-23-1027	TCGA-OV
TCGA-23-1029	TCGA-OV
TCGA-23-1030	TCGA-OV
TCGA-23-1032	TCGA-OV
TCGA-23-1110	TCGA-OV
TCGA-23-1111	TCGA-OV
TCGA-23-1113	TCGA-OV
TCGA-23-1114	TCGA-OV
TCGA-23-1116	TCGA-OV
TCGA-23-1117	TCGA-OV
TCGA-23-1118	TCGA-OV
TCGA-23-1121	TCGA-OV
TCGA-23-1122	TCGA-OV
TCGA-23-1123	TCGA-OV
TCGA-23-1124	TCGA-OV
TCGA-23-1809	TCGA-OV
TCGA-23-2072	TCGA-OV
TCGA-23-2077	TCGA-OV
TCGA-23-2078	TCGA-OV
TCGA-23-2079	TCGA-OV
TCGA-23-2081	TCGA-OV
TCGA-23-2084	TCGA-OV
TCGA-23-2641	TCGA-OV
TCGA-23-2643	TCGA-OV
TCGA-23-2645	TCGA-OV
TCGA-23-2647	TCGA-OV
TCGA-23-2649	TCGA-OV
TCGA-24-0970	TCGA-OV
TCGA-24-0980	TCGA-OV
TCGA-24-0982	TCGA-OV
TCGA-24-1103	TCGA-OV
TCGA-24-1104	TCGA-OV
TCGA-24-1413	TCGA-OV
TCGA-24-1416	TCGA-OV
TCGA-24-1417	TCGA-OV
TCGA-24-1418	TCGA-OV
TCGA-24-1419	TCGA-OV
TCGA-24-1422	TCGA-OV
TCGA-24-1423	TCGA-OV
TCGA-24-1424	TCGA-OV
TCGA-24-1425	TCGA-OV
TCGA-24-1426	TCGA-OV
TCGA-24-1427	TCGA-OV
TCGA-24-1428	TCGA-OV
TCGA-24-1430	TCGA-OV
TCGA-24-1431	TCGA-OV
TCGA-24-1434	TCGA-OV
TCGA-24-1435	TCGA-OV
TCGA-24-1436	TCGA-OV
TCGA-24-1463	TCGA-OV
TCGA-24-1464	TCGA-OV
TCGA-24-1466	TCGA-OV
TCGA-24-1467	TCGA-OV
TCGA-24-1469	TCGA-OV
TCGA-24-1470	TCGA-OV
TCGA-24-1471	TCGA-OV
TCGA-24-1474	TCGA-OV
TCGA-24-1550	TCGA-OV
TCGA-24-1551	TCGA-OV
TCGA-24-1552	TCGA-OV
TCGA-24-1562	TCGA-OV
TCGA-24-1564	TCGA-OV
TCGA-24-1565	TCGA-OV
TCGA-24-1603	TCGA-OV
TCGA-24-1616	TCGA-OV
TCGA-24-1842	TCGA-OV
TCGA-24-1843	TCGA-OV
TCGA-24-1844	TCGA-OV
TCGA-24-1845	TCGA-OV
TCGA-24-1846	TCGA-OV
TCGA-24-1847	TCGA-OV
TCGA-24-1849	TCGA-OV
TCGA-24-1850	TCGA-OV
TCGA-24-1927	TCGA-OV
TCGA-24-2019	TCGA-OV
TCGA-24-2024	TCGA-OV
TCGA-24-2030	TCGA-OV
TCGA-24-2033	TCGA-OV
TCGA-24-2035	TCGA-OV
TCGA-24-2036	TCGA-OV
TCGA-24-2038	TCGA-OV
TCGA-24-2254	TCGA-OV
TCGA-24-2260	TCGA-OV
TCGA-24-2261	TCGA-OV
TCGA-24-2262	TCGA-OV
TCGA-24-2267	TCGA-OV
TCGA-24-2271	TCGA-OV
TCGA-24-2280	TCGA-OV
TCGA-24-2281	TCGA-OV
TCGA-24-2288	TCGA-OV
TCGA-24-2289	TCGA-OV
TCGA-24-2290	TCGA-OV
TCGA-24-2293	TCGA-OV
TCGA-24-2295	TCGA-OV
TCGA-24-2298	TCGA-OV
TCGA-25-1312	TCGA-OV
TCGA-25-1313	TCGA-OV
TCGA-25-1314	TCGA-OV
TCGA-25-1315	TCGA-OV
TCGA-25-1316	TCGA-OV
TCGA-25-1319	TCGA-OV
TCGA-25-1320	TCGA-OV
TCGA-25-1323	TCGA-OV
TCGA-25-1326	TCGA-OV
TCGA-25-1328	TCGA-OV
TCGA-25-1329	TCGA-OV
TCGA-25-2042	TCGA-OV
TCGA-25-2391	TCGA-OV
TCGA-25-2392	TCGA-OV
TCGA-25-2393	TCGA-OV
TCGA-25-2396	TCGA-OV
TCGA-25-2397	TCGA-OV
TCGA-25-2398	TCGA-OV
TCGA-25-2399	TCGA-OV
TCGA-25-2400	TCGA-OV
TCGA-25-2401	TCGA-OV
TCGA-25-2404	TCGA-OV
TCGA-25-2408	TCGA-OV
TCGA-25-2409	TCGA-OV
TCGA-26-1439	TCGA-GBM
TCGA-26-1442	TCGA-GBM
TCGA-26-1799	TCGA-GBM
TCGA-26-5132	TCGA-GBM
TCGA-26-5133	TCGA-GBM
TCGA-26-5134	TCGA-GBM
TCGA-26-5135	TCGA-GBM
TCGA-26-5136	TCGA-GBM
TCGA-26-5139	TCGA-GBM
TCGA-26-6173	TCGA-GBM
TCGA-26-6174	TCGA-GBM
TCGA-26-A7UX	TCGA-GBM
TCGA-27-1830	TCGA-GBM
TCGA-27-1831	TCGA-GBM
TCGA-27-1832	TCGA-GBM
TCGA-27-1833	TCGA-GBM
TCGA-27-1834	TCGA-GBM
TCGA-27-1835	TCGA-GBM
TCGA-27-1836	TCGA-GBM
TCGA-27-1837	TCGA-GBM
TCGA-27-1838	TCGA-GBM
TCGA-27-2518	TCGA-GBM
TCGA-27-2519	TCGA-GBM
TCGA-27-2521	TCGA-GBM
TCGA-27-2523	TCGA-GBM
TCGA-27-2524	TCGA-GBM
TCGA-27-2526	TCGA-GBM
TCGA-27-2527	TCGA-GBM
TCGA-27-2528	TCGA-GBM
TCGA-28-1745	TCGA-GBM
TCGA-28-1746	TCGA-GBM
TCGA-28-1747	TCGA-GBM
TCGA-28-1749	TCGA-GBM
TCGA-28-1750	TCGA-GBM
TCGA-28-1751	TCGA-GBM
TCGA-28-1752	TCGA-GBM
TCGA-28-1753	TCGA-GBM
TCGA-28-1755	TCGA-GBM
TCGA-28-1757	TCGA-GBM
TCGA-28-1760	TCGA-GBM
TCGA-28-2499	TCGA-GBM
TCGA-28-2502	TCGA-GBM
TCGA-28-2506	TCGA-GBM
TCGA-28-2509	TCGA-GBM
TCGA-28-2513	TCGA-GBM
TCGA-28-2514	TCGA-GBM
TCGA-28-5204	TCGA-GBM
TCGA-28-5207	TCGA-GBM
TCGA-28-5208	TCGA-GBM
TCGA-28-5209	TCGA-GBM
TCGA-28-5211	TCGA-GBM
TCGA-28-5213	TCGA-GBM
TCGA-28-5214	TCGA-GBM
TCGA-28-5215	TCGA-GBM
TCGA-28-5216	TCGA-GBM
TCGA-28-5218	TCGA-GBM
TCGA-28-5219	TCGA-GBM
TCGA-28-5220	TCGA-GBM
TCGA-28-6450	TCGA-GBM
TCGA-29-1688	TCGA-OV
TCGA-29-1691	TCGA-OV
TCGA-29-1693	TCGA-OV
TCGA-29-1694	TCGA-OV
TCGA-29-1695	TCGA-OV
TCGA-29-1696	TCGA-OV
TCGA-29-1697	TCGA-OV
TCGA-29-1698	TCGA-OV
TCGA-29-1699	TCGA-OV
TCGA-29-1701	TCGA-OV
TCGA-29-1702	TCGA-OV
TCGA-29-1703	TCGA-OV
TCGA-29-1705	TCGA-OV
TCGA-29-1707	TCGA-OV
TCGA-29-1710	TCGA-OV
TCGA-29-1711	TCGA-OV
TCGA-29-1761	TCGA-OV
TCGA-29-1762	TCGA-OV
TCGA-29-1763	TCGA-OV
TCGA-29-1764	TCGA-OV
TCGA-29-1766	TCGA-OV
TCGA-29-1768	TCGA-OV
TCGA-29-1769	TCGA-OV
TCGA-29-1770	TCGA-OV
TCGA-29-1771	TCGA-OV
TCGA-29-1774	TCGA-OV
TCGA-29-1775	TCGA-OV
TCGA-29-1776	TCGA-OV
TCGA-29-1777	TCGA-OV
TCGA-29-1778	TCGA-OV
TCGA-29-1781	TCGA-OV
TCGA-29-1783	TCGA-OV
TCGA-29-1784	TCGA-OV
TCGA-29-1785	TCGA-OV
TCGA-29-2427	TCGA-OV
TCGA-29-2429	TCGA-OV
TCGA-29-2431	TCGA-OV
TCGA-29-2432	TCGA-OV
TCGA-29-2434	TCGA-OV
TCGA-29-2436	TCGA-OV
TCGA-29-A5NZ	TCGA-OV
TCGA-2A-A8VL	TCGA-PRAD
TCGA-2A-A8VO	TCGA-PRAD
TCGA-2A-A8VT	TCGA-PRAD
TCGA-2A-A8VV	TCGA-PRAD
TCGA-2A-A8VX	TCGA-PRAD
TCGA-2A-A8W1	TCGA-PRAD
TCGA-2A-A8W3	TCGA-PRAD
TCGA-2A-AAYF	TCGA-PRAD
TCGA-2A-AAYO	TCGA-PRAD
TCGA-2A-AAYU	TCGA-PRAD
TCGA-2E-A9G8	TCGA-UCEC
TCGA-2F-A9KO	TCGA-BLCA
TCGA-2F-A9KP	TCGA-BLCA
TCGA-2F-A9KQ	TCGA-BLCA
TCGA-2F-A9KR	TCGA-BLCA
TCGA-2F-A9KT	TCGA-BLCA
TCGA-2F-A9KW	TCGA-BLCA
TCGA-2G-AAEW	TCGA-TGCT
TCGA-2G-AAEX	TCGA-TGCT
TCGA-2G-AAF1	TCGA-TGCT
TCGA-2G-AAF4	TCGA-TGCT
TCGA-2G-AAF6	TCGA-TGCT
TCGA-2G-AAF8	TCGA-TGCT
TCGA-2G-AAFE	TCGA-TGCT
TCGA-2G-AAFG	TCGA-TGCT
TCGA-2G-AAFH	TCGA-TGCT
TCGA-2G-AAFI	TCGA-TGCT
TCGA-2G-AAFJ	TCGA-TGCT
TCGA-2G-AAFL	TCGA-TGCT
TCGA-2G-AAFM	TCGA-TGCT
TCGA-2G-AAFN	TCGA-TGCT
TCGA-2G-AAFO	TCGA-TGCT
TCGA-2G-AAFV	TCGA-TGCT
TCGA-2G-AAFY	TCGA-TGCT
TCGA-2G-AAFZ	TCGA-TGCT
TCGA-2G-AAG0	TCGA-TGCT
TCGA-2G-AAG3	TCGA-TGCT
TCGA-2G-AAG5	TCGA-TGCT
TCGA-2G-AAG6	TCGA-TGCT
TCGA-2G-AAG7	TCGA-TGCT
TCGA-2G-AAG8	TCGA-TGCT
TCGA-2G-AAG9	TCGA-TGCT
TCGA-2G-AAGA	TCGA-TGCT
TCGA-2G-AAGC	TCGA-TGCT
TCGA-2G-AAGE	TCGA-TGCT
TCGA-2G-AAGF	TCGA-TGCT
TCGA-2G-AAGG	TCGA-TGCT
TCGA-2G-AAGI	TCGA-TGCT
TCGA-2G-AAGJ	TCGA-TGCT
TCGA-2G-AAGK	TCGA-TGCT
TCGA-2G-AAGM	TCGA-TGCT
TCGA-2G-AAGN	TCGA-TGCT
TCGA-2G-AAGO	TCGA-TGCT
TCGA-2G-AAGP	TCGA-TGCT
TCGA-2G-AAGS	TCGA-TGCT
TCGA-2G-AAGT	TCGA-TGCT
TCGA-2G-AAGV	TCGA-TGCT
TCGA-2G-AAGW	TCGA-TGCT
TCGA-2G-AAGX	TCGA-TGCT
TCGA-2G-AAGY	TCGA-TGCT
TCGA-2G-AAGZ	TCGA-TGCT
TCGA-2G-AAH0	TCGA-TGCT
TCGA-2G-AAH2	TCGA-TGCT
TCGA-2G-AAH3	TCGA-TGCT
TCGA-2G-AAH4	TCGA-TGCT
TCGA-2G-AAH8	TCGA-TGCT
TCGA-2G-AAHA	TCGA-TGCT
TCGA-2G-AAHC	TCGA-TGCT
TCGA-2G-AAHG	TCGA-TGCT
TCGA-2G-AAHL	TCGA-TGCT
TCGA-2G-AAHN	TCGA-TGCT
TCGA-2G-AAHP	TCGA-TGCT
TCGA-2G-AAHT	TCGA-TGCT
TCGA-2G-AAKD	TCGA-TGCT
TCGA-2G-AAKG	TCGA-TGCT
TCGA-2G-AAKH	TCGA-TGCT
TCGA-2G-AAKL	TCGA-TGCT
TCGA-2G-AAKM	TCGA-TGCT
TCGA-2G-AAL5	TCGA-TGCT
TCGA-2G-AAL7	TCGA-TGCT
TCGA-2G-AALP	TCGA-TGCT
TCGA-2H-A9GF	TCGA-ESCA
TCGA-2H-A9GH	TCGA-ESCA
TCGA-2H-A9GI	TCGA-ESCA
TCGA-2H-A9GJ	TCGA-ESCA
TCGA-2H-A9GK	TCGA-ESCA
TCGA-2H-A9GL	TCGA-ESCA
TCGA-2H-A9GM	TCGA-ESCA
TCGA-2H-A9GN	TCGA-ESCA
TCGA-2H-A9GO	TCGA-ESCA
TCGA-2H-A9GQ	TCGA-ESCA
TCGA-2H-A9GR	TCGA-ESCA
TCGA-2J-AAB1	TCGA-PAAD
TCGA-2J-AAB4	TCGA-PAAD
TCGA-2J-AAB6	TCGA-PAAD
TCGA-2J-AAB8	TCGA-PAAD
TCGA-2J-AAB9	TCGA-PAAD
TCGA-2J-AABA	TCGA-PAAD
TCGA-2J-AABE	TCGA-PAAD
TCGA-2J-AABF	TCGA-PAAD
TCGA-2J-AABH	TCGA-PAAD
TCGA-2J-AABI	TCGA-PAAD
TCGA-2J-AABK	TCGA-PAAD
TCGA-2J-AABO	TCGA-PAAD
TCGA-2J-AABP	TCGA-PAAD
TCGA-2J-AABR	TCGA-PAAD
TCGA-2J-AABT	TCGA-PAAD
TCGA-2J-AABU	TCGA-PAAD
TCGA-2J-AABV	TCGA-PAAD
TCGA-2K-A9WE	TCGA-KIRP
TCGA-2L-AAQA	TCGA-PAAD
TCGA-2L-AAQE	TCGA-PAAD
TCGA-2L-AAQI	TCGA-PAAD
TCGA-2L-AAQJ	TCGA-PAAD
TCGA-2L-AAQL	TCGA-PAAD
TCGA-2L-AAQM	TCGA-PAAD
TCGA-2V-A95S	TCGA-LIHC
TCGA-2W-A8YY	TCGA-CESC
TCGA-2X-A9D5	TCGA-TGCT
TCGA-2X-A9D6	TCGA-TGCT
TCGA-2Y-A9GS	TCGA-LIHC
TCGA-2Y-A9GT	TCGA-LIHC
TCGA-2Y-A9GU	TCGA-LIHC
TCGA-2Y-A9GV	TCGA-LIHC
TCGA-2Y-A9GW	TCGA-LIHC
TCGA-2Y-A9GX	TCGA-LIHC
TCGA-2Y-A9GY	TCGA-LIHC
TCGA-2Y-A9GZ	TCGA-LIHC
TCGA-2Y-A9H0	TCGA-LIHC
TCGA-2Y-A9H1	TCGA-LIHC
TCGA-2Y-A9H2	TCGA-LIHC
TCGA-2Y-A9H3	TCGA-LIHC
TCGA-2Y-A9H4	TCGA-LIHC
TCGA-2Y-A9H5	TCGA-LIHC
TCGA-2Y-A9H6	TCGA-LIHC
TCGA-2Y-A9H7	TCGA-LIHC
TCGA-2Y-A9H8	TCGA-LIHC
TCGA-2Y-A9H9	TCGA-LIHC
TCGA-2Y-A9HA	TCGA-LIHC
TCGA-2Y-A9HB	TCGA-LIHC
TCGA-2Z-A9J1	TCGA-KIRP
TCGA-2Z-A9J2	TCGA-KIRP
TCGA-2Z-A9J3	TCGA-KIRP
TCGA-2Z-A9J5	TCGA-KIRP
TCGA-2Z-A9J6	TCGA-KIRP
TCGA-2Z-A9J7	TCGA-KIRP
TCGA-2Z-A9J8	TCGA-KIRP
TCGA-2Z-A9JD	TCGA-KIRP
TCGA-2Z-A9JE	TCGA-KIRP
TCGA-2Z-A9JG	TCGA-KIRP
TCGA-2Z-A9JI	TCGA-KIRP
TCGA-2Z-A9JJ	TCGA-KIRP
TCGA-2Z-A9JK	TCGA-KIRP
TCGA-2Z-A9JL	TCGA-KIRP
TCGA-2Z-A9JM	TCGA-KIRP
TCGA-2Z-A9JN	TCGA-KIRP
TCGA-2Z-A9JO	TCGA-KIRP
TCGA-2Z-A9JP	TCGA-KIRP
TCGA-2Z-A9JQ	TCGA-KIRP
TCGA-2Z-A9JR	TCGA-KIRP
TCGA-2Z-A9JS	TCGA-KIRP
TCGA-2Z-A9JT	TCGA-KIRP
TCGA-30-1714	TCGA-OV
TCGA-30-1718	TCGA-OV
TCGA-30-1853	TCGA-OV
TCGA-30-1855	TCGA-OV
TCGA-30-1856	TCGA-OV
TCGA-30-1857	TCGA-OV
TCGA-30-1862	TCGA-OV
TCGA-30-1891	TCGA-OV
TCGA-31-1950	TCGA-OV
TCGA-31-1953	TCGA-OV
TCGA-31-1959	TCGA-OV
TCGA-32-1970	TCGA-GBM
TCGA-32-1976	TCGA-GBM
TCGA-32-1977	TCGA-GBM
TCGA-32-1979	TCGA-GBM
TCGA-32-1980	TCGA-GBM
TCGA-32-1982	TCGA-GBM
TCGA-32-1986	TCGA-GBM
TCGA-32-1991	TCGA-GBM
TCGA-32-2491	TCGA-GBM
TCGA-32-2494	TCGA-GBM
TCGA-32-2495	TCGA-GBM
TCGA-32-2615	TCGA-GBM
TCGA-32-2616	TCGA-GBM
TCGA-32-2632	TCGA-GBM
TCGA-32-2634	TCGA-GBM
TCGA-32-2638	TCGA-GBM
TCGA-32-4208	TCGA-GBM
TCGA-32-4209	TCGA-GBM
TCGA-32-4210	TCGA-GBM
TCGA-32-4211	TCGA-GBM
TCGA-32-4213	TCGA-GBM
TCGA-32-4719	TCGA-GBM
TCGA-32-5222	TCGA-GBM
TCGA-33-4532	TCGA-LUSC
TCGA-33-4533	TCGA-LUSC
TCGA-33-4538	TCGA-LUSC
TCGA-33-4547	TCGA-LUSC
TCGA-33-4566	TCGA-LUSC
TCGA-33-4582	TCGA-LUSC
TCGA-33-4583	TCGA-LUSC
TCGA-33-4586	TCGA-LUSC
TCGA-33-4587	TCGA-LUSC
TCGA-33-4589	TCGA-LUSC
TCGA-33-6737	TCGA-LUSC
TCGA-33-6738	TCGA-LUSC
TCGA-33-A4WN	TCGA-LUSC
TCGA-33-A5GW	TCGA-LUSC
TCGA-33-AAS8	TCGA-LUSC
TCGA-33-AASB	TCGA-LUSC
TCGA-33-AASD	TCGA-LUSC
TCGA-33-AASI	TCGA-LUSC
TCGA-33-AASJ	TCGA-LUSC
TCGA-33-AASL	TCGA-LUSC
TCGA-34-2596	TCGA-LUSC
TCGA-34-2600	TCGA-LUSC
TCGA-34-2604	TCGA-LUSC
TCGA-34-2605	TCGA-LUSC
TCGA-34-2608	TCGA-LUSC
TCGA-34-2609	TCGA-LUSC
TCGA-34-5231	TCGA-LUSC
TCGA-34-5232	TCGA-LUSC
TCGA-34-5234	TCGA-LUSC
TCGA-34-5236	TCGA-LUSC
TCGA-34-5239	TCGA-LUSC
TCGA-34-5240	TCGA-LUSC
TCGA-34-5241	TCGA-LUSC
TCGA-34-5927	TCGA-LUSC
TCGA-34-5928	TCGA-LUSC
TCGA-34-5929	TCGA-LUSC
TCGA-34-7107	TCGA-LUSC
TCGA-34-8454	TCGA-LUSC
TCGA-34-8455	TCGA-LUSC
TCGA-34-8456	TCGA-LUSC
TCGA-34-A5IX	TCGA-LUSC
TCGA-35-3615	TCGA-LUAD
TCGA-35-4122	TCGA-LUAD
TCGA-35-4123	TCGA-LUAD
TCGA-35-5375	TCGA-LUAD
TCGA-36-2530	TCGA-OV
TCGA-36-2532	TCGA-OV
TCGA-36-2533	TCGA-OV
TCGA-36-2534	TCGA-OV
TCGA-36-2537	TCGA-OV
TCGA-36-2538	TCGA-OV
TCGA-36-2540	TCGA-OV
TCGA-36-2542	TCGA-OV
TCGA-36-2543	TCGA-OV
TCGA-36-2544	TCGA-OV
TCGA-36-2545	TCGA-OV
TCGA-36-2547	TCGA-OV
TCGA-36-2548	TCGA-OV
TCGA-36-2551	TCGA-OV
TCGA-36-2552	TCGA-OV
TCGA-37-3783	TCGA-LUSC
TCGA-37-3789	TCGA-LUSC
TCGA-37-3792	TCGA-LUSC
TCGA-37-4129	TCGA-LUSC
TCGA-37-4130	TCGA-LUSC
TCGA-37-4132	TCGA-LUSC
TCGA-37-4133	TCGA-LUSC
TCGA-37-4135	TCGA-LUSC
TCGA-37-4141	TCGA-LUSC
TCGA-37-5819	TCGA-LUSC
TCGA-37-A5EL	TCGA-LUSC
TCGA-37-A5EM	TCGA-LUSC
TCGA-37-A5EN	TCGA-LUSC
TCGA-38-4625	TCGA-LUAD
TCGA-38-4626	TCGA-LUAD
TCGA-38-4627	TCGA-LUAD
TCGA-38-4628	TCGA-LUAD
TCGA-38-4629	TCGA-LUAD
TCGA-38-4630	TCGA-LUAD
TCGA-38-4631	TCGA-LUAD
TCGA-38-4632	TCGA-LUAD
TCGA-38-6178	TCGA-LUAD
TCGA-38-7271	TCGA-LUAD
TCGA-38-A44F	TCGA-LUAD
TCGA-39-5011	TCGA-LUSC
TCGA-39-5016	TCGA-LUSC
TCGA-39-5019	TCGA-LUSC
TCGA-39-5021	TCGA-LUSC
TCGA-39-5022	TCGA-LUSC
TCGA-39-5024	TCGA-LUSC
TCGA-39-5028	TCGA-LUSC
TCGA-39-5029	TCGA-LUSC
TCGA-39-5030	TCGA-LUSC
TCGA-39-5031	TCGA-LUSC
TCGA-39-5034	TCGA-LUSC
TCGA-39-5035	TCGA-LUSC
TCGA-39-5036	TCGA-LUSC
TCGA-39-5037	TCGA-LUSC
TCGA-39-5039	TCGA-LUSC
TCGA-39-5040	TCGA-LUSC
TCGA-3A-A9I5	TCGA-PAAD
TCGA-3A-A9I7	TCGA-PAAD
TCGA-3A-A9I9	TCGA-PAAD
TCGA-3A-A9IB	TCGA-PAAD
TCGA-3A-A9IC	TCGA-PAAD
TCGA-3A-A9IH	TCGA-PAAD
TCGA-3A-A9IJ	TCGA-PAAD
TCGA-3A-A9IL	TCGA-PAAD
TCGA-3A-A9IN	TCGA-PAAD
TCGA-3A-A9IO	TCGA-PAAD
TCGA-3A-A9IR	TCGA-PAAD
TCGA-3A-A9IS	TCGA-PAAD
TCGA-3A-A9IU	TCGA-PAAD
TCGA-3A-A9IV	TCGA-PAAD
TCGA-3A-A9IX	TCGA-PAAD
TCGA-3A-A9IZ	TCGA-PAAD
TCGA-3A-A9J0	TCGA-PAAD
TCGA-3B-A9HI	TCGA-SARC
TCGA-3B-A9HJ	TCGA-SARC
TCGA-3B-A9HL	TCGA-SARC
TCGA-3B-A9HO	TCGA-SARC
TCGA-3B-A9HP	TCGA-SARC
TCGA-3B-A9HQ	TCGA-SARC
TCGA-3B-A9HR	TCGA-SARC
TCGA-3B-A9HS	TCGA-SARC
TCGA-3B-A9HT	TCGA-SARC
TCGA-3B-A9HU	TCGA-SARC
TCGA-3B-A9HV	TCGA-SARC
TCGA-3B-A9HX	TCGA-SARC
TCGA-3B-A9HY	TCGA-SARC
TCGA-3B-A9HZ	TCGA-SARC
TCGA-3B-A9I0	TCGA-SARC
TCGA-3B-A9I1	TCGA-SARC
TCGA-3B-A9I3	TCGA-SARC
TCGA-3C-AAAU	TCGA-BRCA
TCGA-3C-AALI	TCGA-BRCA
TCGA-3C-AALJ	TCGA-BRCA
TCGA-3C-AALK	TCGA-BRCA
TCGA-3E-AAAY	TCGA-PAAD
TCGA-3E-AAAZ	TCGA-PAAD
TCGA-3G-AB0O	TCGA-THYM
TCGA-3G-AB0Q	TCGA-THYM
TCGA-3G-AB0T	TCGA-THYM
TCGA-3G-AB14	TCGA-THYM
TCGA-3G-AB19	TCGA-THYM
TCGA-3H-AB3K	TCGA-MESO
TCGA-3H-AB3L	TCGA-MESO
TCGA-3H-AB3M	TCGA-MESO
TCGA-3H-AB3O	TCGA-MESO
TCGA-3H-AB3S	TCGA-MESO
TCGA-3H-AB3T	TCGA-MESO
TCGA-3H-AB3U	TCGA-MESO
TCGA-3H-AB3X	TCGA-MESO
TCGA-3K-AAZ8	TCGA-LIHC
TCGA-3L-AA1B	TCGA-COAD
TCGA-3M-AB46	TCGA-STAD
TCGA-3M-AB47	TCGA-STAD
TCGA-3N-A9WB	TCGA-SKCM
TCGA-3N-A9WC	TCGA-SKCM
TCGA-3N-A9WD	TCGA-SKCM
TCGA-3P-A9WA	TCGA-OV
TCGA-3Q-A9WF	TCGA-THYM
TCGA-3R-A8YX	TCGA-SARC
TCGA-3S-A8YW	TCGA-THYM
TCGA-3S-AAYX	TCGA-THYM
TCGA-3T-AA9L	TCGA-THYM
TCGA-3U-A98D	TCGA-MESO
TCGA-3U-A98E	TCGA-MESO
TCGA-3U-A98F	TCGA-MESO
TCGA-3U-A98G	TCGA-MESO
TCGA-3U-A98H	TCGA-MESO
TCGA-3U-A98I	TCGA-MESO
TCGA-3U-A98J	TCGA-MESO
TCGA-3X-AAV9	TCGA-CHOL
TCGA-3X-AAVA	TCGA-CHOL
TCGA-3X-AAVB	TCGA-CHOL
TCGA-3X-AAVC	TCGA-CHOL
TCGA-3X-AAVE	TCGA-CHOL
TCGA-3Z-A93Z	TCGA-KIRC
TCGA-41-2571	TCGA-GBM
TCGA-41-2572	TCGA-GBM
TCGA-41-2573	TCGA-GBM
TCGA-41-2575	TCGA-GBM
TCGA-41-3392	TCGA-GBM
TCGA-41-3393	TCGA-GBM
TCGA-41-3915	TCGA-GBM
TCGA-41-4097	TCGA-GBM
TCGA-41-5651	TCGA-GBM
TCGA-41-6646	TCGA-GBM
TCGA-42-2582	TCGA-OV
TCGA-42-2587	TCGA-OV
TCGA-42-2588	TCGA-OV
TCGA-42-2589	TCGA-OV
TCGA-42-2590	TCGA-OV
TCGA-42-2591	TCGA-OV
TCGA-42-2593	TCGA-OV
TCGA-43-2576	TCGA-LUSC
TCGA-43-2578	TCGA-LUSC
TCGA-43-2581	TCGA-LUSC
TCGA-43-3394	TCGA-LUSC
TCGA-43-3920	TCGA-LUSC
TCGA-43-5668	TCGA-LUSC
TCGA-43-5670	TCGA-LUSC
TCGA-43-6143	TCGA-LUSC
TCGA-43-6647	TCGA-LUSC
TCGA-43-6770	TCGA-LUSC
TCGA-43-6771	TCGA-LUSC
TCGA-43-6773	TCGA-LUSC
TCGA-43-7656	TCGA-LUSC
TCGA-43-7657	TCGA-LUSC
TCGA-43-7658	TCGA-LUSC
TCGA-43-8115	TCGA-LUSC
TCGA-43-8116	TCGA-LUSC
TCGA-43-8118	TCGA-LUSC
TCGA-43-A474	TCGA-LUSC
TCGA-43-A475	TCGA-LUSC
TCGA-43-A56U	TCGA-LUSC
TCGA-43-A56V	TCGA-LUSC
TCGA-44-2655	TCGA-LUAD
TCGA-44-2656	TCGA-LUAD
TCGA-44-2657	TCGA-LUAD
TCGA-44-2659	TCGA-LUAD
TCGA-44-2661	TCGA-LUAD
TCGA-44-2662	TCGA-LUAD
TCGA-44-2665	TCGA-LUAD
TCGA-44-2666	TCGA-LUAD
TCGA-44-2668	TCGA-LUAD
TCGA-44-3396	TCGA-LUAD
TCGA-44-3398	TCGA-LUAD
TCGA-44-3917	TCGA-LUAD
TCGA-44-3918	TCGA-LUAD
TCGA-44-3919	TCGA-LUAD
TCGA-44-4112	TCGA-LUAD
TCGA-44-5643	TCGA-LUAD
TCGA-44-5644	TCGA-LUAD
TCGA-44-5645	TCGA-LUAD
TCGA-44-6144	TCGA-LUAD
TCGA-44-6145	TCGA-LUAD
TCGA-44-6146	TCGA-LUAD
TCGA-44-6147	TCGA-LUAD
TCGA-44-6148	TCGA-LUAD
TCGA-44-6774	TCGA-LUAD
TCGA-44-6775	TCGA-LUAD
TCGA-44-6776	TCGA-LUAD
TCGA-44-6777	TCGA-LUAD
TCGA-44-6778	TCGA-LUAD
TCGA-44-6779	TCGA-LUAD
TCGA-44-7659	TCGA-LUAD
TCGA-44-7660	TCGA-LUAD
TCGA-44-7661	TCGA-LUAD
TCGA-44-7662	TCGA-LUAD
TCGA-44-7667	TCGA-LUAD
TCGA-44-7669	TCGA-LUAD
TCGA-44-7670	TCGA-LUAD
TCGA-44-7671	TCGA-LUAD
TCGA-44-7672	TCGA-LUAD
TCGA-44-8117	TCGA-LUAD
TCGA-44-8119	TCGA-LUAD
TCGA-44-8120	TCGA-LUAD
TCGA-44-A479	TCGA-LUAD
TCGA-44-A47A	TCGA-LUAD
TCGA-44-A47B	TCGA-LUAD
TCGA-44-A47F	TCGA-LUAD
TCGA-44-A47G	TCGA-LUAD
TCGA-44-A4SS	TCGA-LUAD
TCGA-44-A4SU	TCGA-LUAD
TCGA-46-3765	TCGA-LUSC
TCGA-46-3767	TCGA-LUSC
TCGA-46-3768	TCGA-LUSC
TCGA-46-3769	TCGA-LUSC
TCGA-46-6025	TCGA-LUSC
TCGA-46-6026	TCGA-LUSC
TCGA-49-4486	TCGA-LUAD
TCGA-49-4487	TCGA-LUAD
TCGA-49-4488	TCGA-LUAD
TCGA-49-4490	TCGA-LUAD
TCGA-49-4494	TCGA-LUAD
TCGA-49-4501	TCGA-LUAD
TCGA-49-4505	TCGA-LUAD
TCGA-49-4506	TCGA-LUAD
TCGA-49-4507	TCGA-LUAD
TCGA-49-4510	TCGA-LUAD
TCGA-49-4512	TCGA-LUAD
TCGA-49-4514	TCGA-LUAD
TCGA-49-6742	TCGA-LUAD
TCGA-49-6743	TCGA-LUAD
TCGA-49-6744	TCGA-LUAD
TCGA-49-6745	TCGA-LUAD
TCGA-49-6761	TCGA-LUAD
TCGA-49-6767	TCGA-LUAD
TCGA-49-AAQV	TCGA-LUAD
TCGA-49-AAR0	TCGA-LUAD
TCGA-49-AAR2	TCGA-LUAD
TCGA-49-AAR3	TCGA-LUAD
TCGA-49-AAR4	TCGA-LUAD
TCGA-49-AAR9	TCGA-LUAD
TCGA-49-AARE	TCGA-LUAD
TCGA-49-AARN	TCGA-LUAD
TCGA-49-AARO	TCGA-LUAD
TCGA-49-AARQ	TCGA-LUAD
TCGA-49-AARR	TCGA-LUAD
TCGA-4A-A93W	TCGA-KIRP
TCGA-4A-A93X	TCGA-KIRP
TCGA-4A-A93Y	TCGA-KIRP
TCGA-4B-A93V	TCGA-LUAD
TCGA-4C-A93U	TCGA-THCA
TCGA-4E-A92E	TCGA-UCEC
TCGA-4G-AAZO	TCGA-CHOL
TCGA-4G-AAZT	TCGA-CHOL
TCGA-4H-AAAK	TCGA-BRCA
TCGA-4J-AA1J	TCGA-CESC
TCGA-4K-AA1G	TCGA-TGCT
TCGA-4K-AA1H	TCGA-TGCT
TCGA-4K-AA1I	TCGA-TGCT
TCGA-4K-AAAL	TCGA-TGCT
TCGA-4L-AA1F	TCGA-PRAD
TCGA-4N-A93T	TCGA-COAD
TCGA-4P-AA8J	TCGA-HNSC
TCGA-4R-AA8I	TCGA-LIHC
TCGA-4T-AA8H	TCGA-COAD
TCGA-4V-A9QI	TCGA-THYM
TCGA-4V-A9QJ	TCGA-THYM
TCGA-4V-A9QL	TCGA-THYM
TCGA-4V-A9QM	TCGA-THYM
TCGA-4V-A9QN	TCGA-THYM
TCGA-4V-A9QQ	TCGA-THYM
TCGA-4V-A9QR	TCGA-THYM
TCGA-4V-A9QS	TCGA-THYM
TCGA-4V-A9QT	TCGA-THYM
TCGA-4V-A9QU	TCGA-THYM
TCGA-4V-A9QW	TCGA-THYM
TCGA-4V-A9QX	TCGA-THYM
TCGA-4W-AA9R	TCGA-GBM
TCGA-4W-AA9S	TCGA-GBM
TCGA-4W-AA9T	TCGA-GBM
TCGA-4X-A9F9	TCGA-THYM
TCGA-4X-A9FA	TCGA-THYM
TCGA-4X-A9FB	TCGA-THYM
TCGA-4X-A9FC	TCGA-THYM
TCGA-4X-A9FD	TCGA-THYM
TCGA-4Z-AA7M	TCGA-BLCA
TCGA-4Z-AA7N	TCGA-BLCA
TCGA-4Z-AA7O	TCGA-BLCA
TCGA-4Z-AA7Q	TCGA-BLCA
TCGA-4Z-AA7R	TCGA-BLCA
TCGA-4Z-AA7S	TCGA-BLCA
TCGA-4Z-AA7W	TCGA-BLCA
TCGA-4Z-AA7Y	TCGA-BLCA
TCGA-4Z-AA80	TCGA-BLCA
TCGA-4Z-AA81	TCGA-BLCA
TCGA-4Z-AA82	TCGA-BLCA
TCGA-4Z-AA83	TCGA-BLCA
TCGA-4Z-AA84	TCGA-BLCA
TCGA-4Z-AA86	TCGA-BLCA
TCGA-4Z-AA87	TCGA-BLCA
TCGA-4Z-AA89	TCGA-BLCA
TCGA-50-5044	TCGA-LUAD
TCGA-50-5045	TCGA-LUAD
TCGA-50-5049	TCGA-LUAD
TCGA-50-5051	TCGA-LUAD
TCGA-50-5055	TCGA-LUAD
TCGA-50-5066	TCGA-LUAD
TCGA-50-5068	TCGA-LUAD
TCGA-50-5072	TCGA-LUAD
TCGA-50-5930	TCGA-LUAD
TCGA-50-5931	TCGA-LUAD
TCGA-50-5932	TCGA-LUAD
TCGA-50-5933	TCGA-LUAD
TCGA-50-5935	TCGA-LUAD
TCGA-50-5936	TCGA-LUAD
TCGA-50-5939	TCGA-LUAD
TCGA-50-5941	TCGA-LUAD
TCGA-50-5942	TCGA-LUAD
TCGA-50-5944	TCGA-LUAD
TCGA-50-5946	TCGA-LUAD
TCGA-50-6590	TCGA-LUAD
TCGA-50-6591	TCGA-LUAD
TCGA-50-6592	TCGA-LUAD
TCGA-50-6593	TCGA-LUAD
TCGA-50-6594	TCGA-LUAD
TCGA-50-6595	TCGA-LUAD
TCGA-50-6597	TCGA-LUAD
TCGA-50-6673	TCGA-LUAD
TCGA-50-7109	TCGA-LUAD
TCGA-50-8457	TCGA-LUAD
TCGA-50-8459	TCGA-LUAD
TCGA-50-8460	TCGA-LUAD
TCGA-51-4079	TCGA-LUSC
TCGA-51-4080	TCGA-LUSC
TCGA-51-4081	TCGA-LUSC
TCGA-51-6867	TCGA-LUSC
TCGA-52-7622	TCGA-LUSC
TCGA-52-7809	TCGA-LUSC
TCGA-52-7810	TCGA-LUSC
TCGA-52-7811	TCGA-LUSC
TCGA-52-7812	TCGA-LUSC
TCGA-53-7624	TCGA-LUAD
TCGA-53-7626	TCGA-LUAD
TCGA-53-7813	TCGA-LUAD
TCGA-53-A4EZ	TCGA-LUAD
TCGA-55-1592	TCGA-LUAD
TCGA-55-1594	TCGA-LUAD
TCGA-55-1595	TCGA-LUAD
TCGA-55-1596	TCGA-LUAD
TCGA-55-5899	TCGA-LUAD
TCGA-55-6543	TCGA-LUAD
TCGA-55-6642	TCGA-LUAD
TCGA-55-6712	TCGA-LUAD
TCGA-55-6968	TCGA-LUAD
TCGA-55-6969	TCGA-LUAD
TCGA-55-6970	TCGA-LUAD
TCGA-55-6971	TCGA-LUAD
TCGA-55-6972	TCGA-LUAD
TCGA-55-6975	TCGA-LUAD
TCGA-55-6978	TCGA-LUAD
TCGA-55-6979	TCGA-LUAD
TCGA-55-6980	TCGA-LUAD
TCGA-55-6981	TCGA-LUAD
TCGA-55-6982	TCGA-LUAD
TCGA-55-6983	TCGA-LUAD
TCGA-55-6984	TCGA-LUAD
TCGA-55-6985	TCGA-LUAD
TCGA-55-6986	TCGA-LUAD
TCGA-55-6987	TCGA-LUAD
TCGA-55-7227	TCGA-LUAD
TCGA-55-7281	TCGA-LUAD
TCGA-55-7283	TCGA-LUAD
TCGA-55-7284	TCGA-LUAD
TCGA-55-7570	TCGA-LUAD
TCGA-55-7573	TCGA-LUAD
TCGA-55-7574	TCGA-LUAD
TCGA-55-7576	TCGA-LUAD
TCGA-55-7724	TCGA-LUAD
TCGA-55-7725	TCGA-LUAD
TCGA-55-7726	TCGA-LUAD
TCGA-55-7727	TCGA-LUAD
TCGA-55-7728	TCGA-LUAD
TCGA-55-7815	TCGA-LUAD
TCGA-55-7816	TCGA-LUAD
TCGA-55-7903	TCGA-LUAD
TCGA-55-7907	TCGA-LUAD
TCGA-55-7910	TCGA-LUAD
TCGA-55-7911	TCGA-LUAD
TCGA-55-7913	TCGA-LUAD
TCGA-55-7914	TCGA-LUAD
TCGA-55-7994	TCGA-LUAD
TCGA-55-7995	TCGA-LUAD
TCGA-55-8085	TCGA-LUAD
TCGA-55-8087	TCGA-LUAD
TCGA-55-8089	TCGA-LUAD
TCGA-55-8090	TCGA-LUAD
TCGA-55-8091	TCGA-LUAD
TCGA-55-8092	TCGA-LUAD
TCGA-55-8094	TCGA-LUAD
TCGA-55-8096	TCGA-LUAD
TCGA-55-8097	TCGA-LUAD
TCGA-55-8203	TCGA-LUAD
TCGA-55-8204	TCGA-LUAD
TCGA-55-8205	TCGA-LUAD
TCGA-55-8206	TCGA-LUAD
TCGA-55-8207	TCGA-LUAD
TCGA-55-8208	TCGA-LUAD
TCGA-55-8299	TCGA-LUAD
TCGA-55-8301	TCGA-LUAD
TCGA-55-8302	TCGA-LUAD
TCGA-55-8505	TCGA-LUAD
TCGA-55-8506	TCGA-LUAD
TCGA-55-8507	TCGA-LUAD
TCGA-55-8508	TCGA-LUAD
TCGA-55-8510	TCGA-LUAD
TCGA-55-8511	TCGA-LUAD
TCGA-55-8512	TCGA-LUAD
TCGA-55-8513	TCGA-LUAD
TCGA-55-8514	TCGA-LUAD
TCGA-55-8614	TCGA-LUAD
TCGA-55-8615	TCGA-LUAD
TCGA-55-8616	TCGA-LUAD
TCGA-55-8619	TCGA-LUAD
TCGA-55-8620	TCGA-LUAD
TCGA-55-8621	TCGA-LUAD
TCGA-55-A48X	TCGA-LUAD
TCGA-55-A48Y	TCGA-LUAD
TCGA-55-A48Z	TCGA-LUAD
TCGA-55-A490	TCGA-LUAD
TCGA-55-A491	TCGA-LUAD
TCGA-55-A492	TCGA-LUAD
TCGA-55-A493	TCGA-LUAD
TCGA-55-A494	TCGA-LUAD
TCGA-55-A4DF	TCGA-LUAD
TCGA-55-A4DG	TCGA-LUAD
TCGA-55-A57B	TCGA-LUAD
TCGA-56-1622	TCGA-LUSC
TCGA-56-5897	TCGA-LUSC
TCGA-56-5898	TCGA-LUSC
TCGA-56-6545	TCGA-LUSC
TCGA-56-6546	TCGA-LUSC
TCGA-56-7221	TCGA-LUSC
TCGA-56-7222	TCGA-LUSC
TCGA-56-7223	TCGA-LUSC
TCGA-56-7579	TCGA-LUSC
TCGA-56-7580	TCGA-LUSC
TCGA-56-7582	TCGA-LUSC
TCGA-56-7730	TCGA-LUSC
TCGA-56-7731	TCGA-LUSC
TCGA-56-7822	TCGA-LUSC
TCGA-56-7823	TCGA-LUSC
TCGA-56-8082	TCGA-LUSC
TCGA-56-8083	TCGA-LUSC
TCGA-56-8201	TCGA-LUSC
TCGA-56-8304	TCGA-LUSC
TCGA-56-8305	TCGA-LUSC
TCGA-56-8307	TCGA-LUSC
TCGA-56-8308	TCGA-LUSC
TCGA-56-8309	TCGA-LUSC
TCGA-56-8503	TCGA-LUSC
TCGA-56-8504	TCGA-LUSC
TCGA-56-8622	TCGA-LUSC
TCGA-56-8624	TCGA-LUSC
TCGA-56-8625	TCGA-LUSC
TCGA-56-8626	TCGA-LUSC
TCGA-56-8628	TCGA-LUSC
TCGA-56-8629	TCGA-LUSC
TCGA-56-A49D	TCGA-LUSC
TCGA-56-A4BW	TCGA-LUSC
TCGA-56-A4BY	TCGA-LUSC
TCGA-56-A4ZJ	TCGA-LUSC
TCGA-56-A4ZK	TCGA-LUSC
TCGA-56-A5DS	TCGA-LUSC
TCGA-56-A62T	TCGA-LUSC
TCGA-57-1586	TCGA-OV
TCGA-57-1992	TCGA-OV
TCGA-57-1993	TCGA-OV
TCGA-57-1994	TCGA-OV
TCGA-58-8386	TCGA-LUSC
TCGA-58-8387	TCGA-LUSC
TCGA-58-8388	TCGA-LUSC
TCGA-58-8391	TCGA-LUSC
TCGA-58-8393	TCGA-LUSC
TCGA-58-A46J	TCGA-LUSC
TCGA-58-A46K	TCGA-LUSC
TCGA-58-A46L	TCGA-LUSC
TCGA-58-A46M	TCGA-LUSC
TCGA-58-A46N	TCGA-LUSC
TCGA-59-2348	TCGA-OV
TCGA-59-2349	TCGA-OV
TCGA-59-2350	TCGA-OV
TCGA-59-2351	TCGA-OV
TCGA-59-2352	TCGA-OV
TCGA-59-2354	TCGA-OV
TCGA-59-2355	TCGA-OV
TCGA-59-2363	TCGA-OV
TCGA-59-2372	TCGA-OV
TCGA-59-A5PD	TCGA-OV
TCGA-5B-A90C	TCGA-UCEC
TCGA-5C-A9VG	TCGA-LIHC
TCGA-5C-A9VH	TCGA-LIHC
TCGA-5C-AAPD	TCGA-LIHC
TCGA-5G-A9ZZ	TCGA-THYM
TCGA-5K-AAAP	TCGA-THYM
TCGA-5L-AAT0	TCGA-BRCA
TCGA-5L-AAT1	TCGA-BRCA
TCGA-5M-AAT4	TCGA-COAD
TCGA-5M-AAT6	TCGA-MSI
TCGA-5M-AATE	TCGA-COAD
TCGA-5N-A9KI	TCGA-BLCA
TCGA-5N-A9KM	TCGA-BLCA
TCGA-5P-A9JU	TCGA-KIRP
TCGA-5P-A9JV	TCGA-KIRP
TCGA-5P-A9JW	TCGA-KIRP
TCGA-5P-A9JY	TCGA-KIRP
TCGA-5P-A9JZ	TCGA-KIRP
TCGA-5P-A9K0	TCGA-KIRP
TCGA-5P-A9K2	TCGA-KIRP
TCGA-5P-A9K3	TCGA-KIRP
TCGA-5P-A9K6	TCGA-KIRP
TCGA-5P-A9K8	TCGA-KIRP
TCGA-5P-A9KA	TCGA-KIRP
TCGA-5P-A9KC	TCGA-KIRP
TCGA-5P-A9KE	TCGA-KIRP
TCGA-5P-A9KH	TCGA-KIRP
TCGA-5R-AA1C	TCGA-LIHC
TCGA-5R-AA1D	TCGA-LIHC
TCGA-5R-AAAM	TCGA-LIHC
TCGA-5S-A9Q8	TCGA-UCEC
TCGA-5T-A9QA	TCGA-BRCA
TCGA-5U-AB0D	TCGA-THYM
TCGA-5U-AB0E	TCGA-THYM
TCGA-5U-AB0F	TCGA-THYM
TCGA-5V-A9RR	TCGA-THYM
TCGA-5X-AA5U	TCGA-OV
TCGA-60-2695	TCGA-LUSC
TCGA-60-2697	TCGA-LUSC
TCGA-60-2698	TCGA-LUSC
TCGA-60-2703	TCGA-LUSC
TCGA-60-2704	TCGA-LUSC
TCGA-60-2706	TCGA-LUSC
TCGA-60-2707	TCGA-LUSC
TCGA-60-2708	TCGA-LUSC
TCGA-60-2709	TCGA-LUSC
TCGA-60-2710	TCGA-LUSC
TCGA-60-2711	TCGA-LUSC
TCGA-60-2712	TCGA-LUSC
TCGA-60-2713	TCGA-LUSC
TCGA-60-2714	TCGA-LUSC
TCGA-60-2715	TCGA-LUSC
TCGA-60-2716	TCGA-LUSC
TCGA-60-2719	TCGA-LUSC
TCGA-60-2720	TCGA-LUSC
TCGA-60-2721	TCGA-LUSC
TCGA-60-2722	TCGA-LUSC
TCGA-60-2723	TCGA-LUSC
TCGA-60-2724	TCGA-LUSC
TCGA-60-2725	TCGA-LUSC
TCGA-60-2726	TCGA-LUSC
TCGA-61-1722	TCGA-OV
TCGA-61-1725	TCGA-OV
TCGA-61-1727	TCGA-OV
TCGA-61-1728	TCGA-OV
TCGA-61-1730	TCGA-OV
TCGA-61-1733	TCGA-OV
TCGA-61-1736	TCGA-OV
TCGA-61-1737	TCGA-OV
TCGA-61-1738	TCGA-OV
TCGA-61-1740	TCGA-OV
TCGA-61-1741	TCGA-OV
TCGA-61-1895	TCGA-OV
TCGA-61-1899	TCGA-OV
TCGA-61-1900	TCGA-OV
TCGA-61-1901	TCGA-OV
TCGA-61-1903	TCGA-OV
TCGA-61-1904	TCGA-OV
TCGA-61-1906	TCGA-OV
TCGA-61-1907	TCGA-OV
TCGA-61-1910	TCGA-OV
TCGA-61-1911	TCGA-OV
TCGA-61-1913	TCGA-OV
TCGA-61-1914	TCGA-OV
TCGA-61-1915	TCGA-OV
TCGA-61-1919	TCGA-OV
TCGA-61-1995	TCGA-OV
TCGA-61-1998	TCGA-OV
TCGA-61-2000	TCGA-OV
TCGA-61-2002	TCGA-OV
TCGA-61-2003	TCGA-OV
TCGA-61-2008	TCGA-OV
TCGA-61-2009	TCGA-OV
TCGA-61-2012	TCGA-OV
TCGA-61-2016	TCGA-OV
TCGA-61-2018	TCGA-OV
TCGA-61-2087	TCGA-OV
TCGA-61-2088	TCGA-OV
TCGA-61-2092	TCGA-OV
TCGA-61-2094	TCGA-OV
TCGA-61-2095	TCGA-OV
TCGA-61-2096	TCGA-OV
TCGA-61-2101	TCGA-OV
TCGA-61-2102	TCGA-OV
TCGA-61-2104	TCGA-OV
TCGA-61-2109	TCGA-OV
TCGA-61-2110	TCGA-OV
TCGA-61-2111	TCGA-OV
TCGA-61-2113	TCGA-OV
TCGA-61-2610	TCGA-OV
TCGA-61-2611	TCGA-OV
TCGA-61-2612	TCGA-OV
TCGA-61-2613	TCGA-OV
TCGA-61-2614	TCGA-OV
TCGA-62-8394	TCGA-LUAD
TCGA-62-8395	TCGA-LUAD
TCGA-62-8397	TCGA-LUAD
TCGA-62-8398	TCGA-LUAD
TCGA-62-8399	TCGA-LUAD
TCGA-62-8402	TCGA-LUAD
TCGA-62-A46O	TCGA-LUAD
TCGA-62-A46P	TCGA-LUAD
TCGA-62-A46R	TCGA-LUAD
TCGA-62-A46S	TCGA-LUAD
TCGA-62-A46U	TCGA-LUAD
TCGA-62-A46V	TCGA-LUAD
TCGA-62-A46Y	TCGA-LUAD
TCGA-62-A470	TCGA-LUAD
TCGA-62-A471	TCGA-LUAD
TCGA-62-A472	TCGA-LUAD
TCGA-63-5128	TCGA-LUSC
TCGA-63-5131	TCGA-LUSC
TCGA-63-6202	TCGA-LUSC
TCGA-63-7020	TCGA-LUSC
TCGA-63-7021	TCGA-LUSC
TCGA-63-7022	TCGA-LUSC
TCGA-63-7023	TCGA-LUSC
TCGA-63-A5M9	TCGA-LUSC
TCGA-63-A5MB	TCGA-LUSC
TCGA-63-A5MG	TCGA-LUSC
TCGA-63-A5MH	TCGA-LUSC
TCGA-63-A5MI	TCGA-LUSC
TCGA-63-A5MJ	TCGA-LUSC
TCGA-63-A5ML	TCGA-LUSC
TCGA-63-A5MM	TCGA-LUSC
TCGA-63-A5MN	TCGA-LUSC
TCGA-63-A5MP	TCGA-LUSC
TCGA-63-A5MR	TCGA-LUSC
TCGA-63-A5MS	TCGA-LUSC
TCGA-63-A5MT	TCGA-LUSC
TCGA-63-A5MU	TCGA-LUSC
TCGA-63-A5MV	TCGA-LUSC
TCGA-63-A5MW	TCGA-LUSC
TCGA-63-A5MY	TCGA-LUSC
TCGA-64-1676	TCGA-LUAD
TCGA-64-1677	TCGA-LUAD
TCGA-64-1679	TCGA-LUAD
TCGA-64-1680	TCGA-LUAD
TCGA-64-1681	TCGA-LUAD
TCGA-64-5774	TCGA-LUAD
TCGA-64-5775	TCGA-LUAD
TCGA-64-5778	TCGA-LUAD
TCGA-64-5779	TCGA-LUAD
TCGA-64-5781	TCGA-LUAD
TCGA-64-5815	TCGA-LUAD
TCGA-66-2727	TCGA-LUSC
TCGA-66-2734	TCGA-LUSC
TCGA-66-2742	TCGA-LUSC
TCGA-66-2744	TCGA-LUSC
TCGA-66-2754	TCGA-LUSC
TCGA-66-2755	TCGA-LUSC
TCGA-66-2756	TCGA-LUSC
TCGA-66-2757	TCGA-LUSC
TCGA-66-2758	TCGA-LUSC
TCGA-66-2759	TCGA-LUSC
TCGA-66-2763	TCGA-LUSC
TCGA-66-2765	TCGA-LUSC
TCGA-66-2766	TCGA-LUSC
TCGA-66-2767	TCGA-LUSC
TCGA-66-2768	TCGA-LUSC
TCGA-66-2769	TCGA-LUSC
TCGA-66-2770	TCGA-LUSC
TCGA-66-2771	TCGA-LUSC
TCGA-66-2773	TCGA-LUSC
TCGA-66-2777	TCGA-LUSC
TCGA-66-2778	TCGA-LUSC
TCGA-66-2780	TCGA-LUSC
TCGA-66-2781	TCGA-LUSC
TCGA-66-2782	TCGA-LUSC
TCGA-66-2783	TCGA-LUSC
TCGA-66-2785	TCGA-LUSC
TCGA-66-2786	TCGA-LUSC
TCGA-66-2787	TCGA-LUSC
TCGA-66-2788	TCGA-LUSC
TCGA-66-2789	TCGA-LUSC
TCGA-66-2791	TCGA-LUSC
TCGA-66-2792	TCGA-LUSC
TCGA-66-2793	TCGA-LUSC
TCGA-66-2794	TCGA-LUSC
TCGA-66-2795	TCGA-LUSC
TCGA-66-2800	TCGA-LUSC
TCGA-67-3770	TCGA-LUAD
TCGA-67-3771	TCGA-LUAD
TCGA-67-3772	TCGA-LUAD
TCGA-67-3773	TCGA-LUAD
TCGA-67-3774	TCGA-LUAD
TCGA-67-4679	TCGA-LUAD
TCGA-67-6215	TCGA-LUAD
TCGA-67-6216	TCGA-LUAD
TCGA-67-6217	TCGA-LUAD
TCGA-68-7755	TCGA-LUSC
TCGA-68-7756	TCGA-LUSC
TCGA-68-7757	TCGA-LUSC
TCGA-68-8250	TCGA-LUSC
TCGA-68-8251	TCGA-LUSC
TCGA-68-A59J	TCGA-LUSC
TCGA-69-7760	TCGA-LUAD
TCGA-69-7761	TCGA-LUAD
TCGA-69-7763	TCGA-LUAD
TCGA-69-7764	TCGA-LUAD
TCGA-69-7765	TCGA-LUAD
TCGA-69-7973	TCGA-LUAD
TCGA-69-7974	TCGA-LUAD
TCGA-69-7978	TCGA-LUAD
TCGA-69-7979	TCGA-LUAD
TCGA-69-7980	TCGA-LUAD
TCGA-69-8253	TCGA-LUAD
TCGA-69-8254	TCGA-LUAD
TCGA-69-8255	TCGA-LUAD
TCGA-69-A59K	TCGA-LUAD
TCGA-6A-AB49	TCGA-LUSC
TCGA-6D-AA2E	TCGA-KIRC
TCGA-70-6722	TCGA-LUSC
TCGA-70-6723	TCGA-LUSC
TCGA-71-6725	TCGA-LUAD
TCGA-71-8520	TCGA-LUAD
TCGA-73-4658	TCGA-LUAD
TCGA-73-4659	TCGA-LUAD
TCGA-73-4662	TCGA-LUAD
TCGA-73-4666	TCGA-LUAD
TCGA-73-4668	TCGA-LUAD
TCGA-73-4670	TCGA-LUAD
TCGA-73-4675	TCGA-LUAD
TCGA-73-4676	TCGA-LUAD
TCGA-73-4677	TCGA-LUAD
TCGA-73-7498	TCGA-LUAD
TCGA-73-7499	TCGA-LUAD
TCGA-73-A9RS	TCGA-LUAD
TCGA-74-6573	TCGA-GBM
TCGA-74-6575	TCGA-GBM
TCGA-74-6577	TCGA-GBM
TCGA-74-6578	TCGA-GBM
TCGA-74-6581	TCGA-GBM
TCGA-74-6584	TCGA-GBM
TCGA-75-5122	TCGA-LUAD
TCGA-75-5125	TCGA-LUAD
TCGA-75-5126	TCGA-LUAD
TCGA-75-5146	TCGA-LUAD
TCGA-75-5147	TCGA-LUAD
TCGA-75-6203	TCGA-LUAD
TCGA-75-6205	TCGA-LUAD
TCGA-75-6206	TCGA-LUAD
TCGA-75-6207	TCGA-LUAD
TCGA-75-6211	TCGA-LUAD
TCGA-75-6212	TCGA-LUAD
TCGA-75-6214	TCGA-LUAD
TCGA-75-7025	TCGA-LUAD
TCGA-75-7027	TCGA-LUAD
TCGA-75-7030	TCGA-LUAD
TCGA-75-7031	TCGA-LUAD
TCGA-76-4925	TCGA-GBM
TCGA-76-4926	TCGA-GBM
TCGA-76-4927	TCGA-GBM
TCGA-76-4928	TCGA-GBM
TCGA-76-4929	TCGA-GBM
TCGA-76-4931	TCGA-GBM
TCGA-76-4932	TCGA-GBM
TCGA-76-4934	TCGA-GBM
TCGA-76-4935	TCGA-GBM
TCGA-76-6191	TCGA-GBM
TCGA-76-6192	TCGA-GBM
TCGA-76-6193	TCGA-GBM
TCGA-76-6280	TCGA-GBM
TCGA-76-6282	TCGA-GBM
TCGA-76-6283	TCGA-GBM
TCGA-76-6285	TCGA-GBM
TCGA-76-6286	TCGA-GBM
TCGA-76-6656	TCGA-GBM
TCGA-76-6657	TCGA-GBM
TCGA-76-6660	TCGA-GBM
TCGA-76-6661	TCGA-GBM
TCGA-76-6662	TCGA-GBM
TCGA-76-6663	TCGA-GBM
TCGA-76-6664	TCGA-GBM
TCGA-77-6842	TCGA-LUSC
TCGA-77-6843	TCGA-LUSC
TCGA-77-6844	TCGA-LUSC
TCGA-77-6845	TCGA-LUSC
TCGA-77-7139	TCGA-LUSC
TCGA-77-7140	TCGA-LUSC
TCGA-77-7141	TCGA-LUSC
TCGA-77-7142	TCGA-LUSC
TCGA-77-7335	TCGA-LUSC
TCGA-77-7337	TCGA-LUSC
TCGA-77-7338	TCGA-LUSC
TCGA-77-7463	TCGA-LUSC
TCGA-77-7465	TCGA-LUSC
TCGA-77-8007	TCGA-LUSC
TCGA-77-8008	TCGA-LUSC
TCGA-77-8009	TCGA-LUSC
TCGA-77-8128	TCGA-LUSC
TCGA-77-8130	TCGA-LUSC
TCGA-77-8131	TCGA-LUSC
TCGA-77-8133	TCGA-LUSC
TCGA-77-8136	TCGA-LUSC
TCGA-77-8138	TCGA-LUSC
TCGA-77-8139	TCGA-LUSC
TCGA-77-8140	TCGA-LUSC
TCGA-77-8143	TCGA-LUSC
TCGA-77-8144	TCGA-LUSC
TCGA-77-8145	TCGA-LUSC
TCGA-77-8146	TCGA-LUSC
TCGA-77-8148	TCGA-LUSC
TCGA-77-8150	TCGA-LUSC
TCGA-77-8153	TCGA-LUSC
TCGA-77-8154	TCGA-LUSC
TCGA-77-8156	TCGA-LUSC
TCGA-77-A5FZ	TCGA-LUSC
TCGA-77-A5G1	TCGA-LUSC
TCGA-77-A5G3	TCGA-LUSC
TCGA-77-A5G6	TCGA-LUSC
TCGA-77-A5G7	TCGA-LUSC
TCGA-77-A5G8	TCGA-LUSC
TCGA-77-A5GA	TCGA-LUSC
TCGA-77-A5GB	TCGA-LUSC
TCGA-77-A5GF	TCGA-LUSC
TCGA-77-A5GH	TCGA-LUSC
TCGA-78-7145	TCGA-LUAD
TCGA-78-7146	TCGA-LUAD
TCGA-78-7147	TCGA-LUAD
TCGA-78-7148	TCGA-LUAD
TCGA-78-7149	TCGA-LUAD
TCGA-78-7150	TCGA-LUAD
TCGA-78-7152	TCGA-LUAD
TCGA-78-7153	TCGA-LUAD
TCGA-78-7154	TCGA-LUAD
TCGA-78-7155	TCGA-LUAD
TCGA-78-7156	TCGA-LUAD
TCGA-78-7158	TCGA-LUAD
TCGA-78-7159	TCGA-LUAD
TCGA-78-7160	TCGA-LUAD
TCGA-78-7161	TCGA-LUAD
TCGA-78-7162	TCGA-LUAD
TCGA-78-7163	TCGA-LUAD
TCGA-78-7166	TCGA-LUAD
TCGA-78-7167	TCGA-LUAD
TCGA-78-7220	TCGA-LUAD
TCGA-78-7535	TCGA-LUAD
TCGA-78-7536	TCGA-LUAD
TCGA-78-7537	TCGA-LUAD
TCGA-78-7539	TCGA-LUAD
TCGA-78-7540	TCGA-LUAD
TCGA-78-7542	TCGA-LUAD
TCGA-78-7633	TCGA-LUAD
TCGA-78-8640	TCGA-LUAD
TCGA-78-8648	TCGA-LUAD
TCGA-78-8655	TCGA-LUAD
TCGA-78-8660	TCGA-LUAD
TCGA-78-8662	TCGA-LUAD
TCGA-79-5596	TCGA-LUSC
TCGA-80-5607	TCGA-LUAD
TCGA-80-5608	TCGA-LUAD
TCGA-80-5611	TCGA-LUAD
TCGA-81-5910	TCGA-GBM
TCGA-81-5911	TCGA-GBM
TCGA-83-5908	TCGA-LUAD
TCGA-85-6175	TCGA-LUSC
TCGA-85-6560	TCGA-LUSC
TCGA-85-6561	TCGA-LUSC
TCGA-85-6798	TCGA-LUSC
TCGA-85-7696	TCGA-LUSC
TCGA-85-7697	TCGA-LUSC
TCGA-85-7698	TCGA-LUSC
TCGA-85-7699	TCGA-LUSC
TCGA-85-7710	TCGA-LUSC
TCGA-85-7843	TCGA-LUSC
TCGA-85-7844	TCGA-LUSC
TCGA-85-7950	TCGA-LUSC
TCGA-85-8048	TCGA-LUSC
TCGA-85-8049	TCGA-LUSC
TCGA-85-8052	TCGA-LUSC
TCGA-85-8070	TCGA-LUSC
TCGA-85-8071	TCGA-LUSC
TCGA-85-8072	TCGA-LUSC
TCGA-85-8276	TCGA-LUSC
TCGA-85-8277	TCGA-LUSC
TCGA-85-8287	TCGA-LUSC
TCGA-85-8288	TCGA-LUSC
TCGA-85-8350	TCGA-LUSC
TCGA-85-8351	TCGA-LUSC
TCGA-85-8352	TCGA-LUSC
TCGA-85-8353	TCGA-LUSC
TCGA-85-8354	TCGA-LUSC
TCGA-85-8355	TCGA-LUSC
TCGA-85-8479	TCGA-LUSC
TCGA-85-8481	TCGA-LUSC
TCGA-85-8580	TCGA-LUSC
TCGA-85-8582	TCGA-LUSC
TCGA-85-8584	TCGA-LUSC
TCGA-85-8664	TCGA-LUSC
TCGA-85-8666	TCGA-LUSC
TCGA-85-A4CL	TCGA-LUSC
TCGA-85-A4CN	TCGA-LUSC
TCGA-85-A4JB	TCGA-LUSC
TCGA-85-A4JC	TCGA-LUSC
TCGA-85-A4PA	TCGA-LUSC
TCGA-85-A4QQ	TCGA-LUSC
TCGA-85-A4QR	TCGA-LUSC
TCGA-85-A50M	TCGA-LUSC
TCGA-85-A50Z	TCGA-LUSC
TCGA-85-A510	TCGA-LUSC
TCGA-85-A511	TCGA-LUSC
TCGA-85-A512	TCGA-LUSC
TCGA-85-A513	TCGA-LUSC
TCGA-85-A53L	TCGA-LUSC
TCGA-85-A5B5	TCGA-LUSC
TCGA-86-6562	TCGA-LUAD
TCGA-86-6851	TCGA-LUAD
TCGA-86-7701	TCGA-LUAD
TCGA-86-7711	TCGA-LUAD
TCGA-86-7713	TCGA-LUAD
TCGA-86-7714	TCGA-LUAD
TCGA-86-7953	TCGA-LUAD
TCGA-86-7954	TCGA-LUAD
TCGA-86-7955	TCGA-LUAD
TCGA-86-8054	TCGA-LUAD
TCGA-86-8055	TCGA-LUAD
TCGA-86-8056	TCGA-LUAD
TCGA-86-8073	TCGA-LUAD
TCGA-86-8074	TCGA-LUAD
TCGA-86-8075	TCGA-LUAD
TCGA-86-8076	TCGA-LUAD
TCGA-86-8278	TCGA-LUAD
TCGA-86-8279	TCGA-LUAD
TCGA-86-8280	TCGA-LUAD
TCGA-86-8281	TCGA-LUAD
TCGA-86-8358	TCGA-LUAD
TCGA-86-8359	TCGA-LUAD
TCGA-86-8585	TCGA-LUAD
TCGA-86-8668	TCGA-LUAD
TCGA-86-8669	TCGA-LUAD
TCGA-86-8671	TCGA-LUAD
TCGA-86-8672	TCGA-LUAD
TCGA-86-8673	TCGA-LUAD
TCGA-86-8674	TCGA-LUAD
TCGA-86-A456	TCGA-LUAD
TCGA-86-A4JF	TCGA-LUAD
TCGA-86-A4P7	TCGA-LUAD
TCGA-86-A4P8	TCGA-LUAD
TCGA-87-5896	TCGA-GBM
TCGA-90-7766	TCGA-LUSC
TCGA-90-7767	TCGA-LUSC
TCGA-90-7769	TCGA-LUSC
TCGA-90-7964	TCGA-LUSC
TCGA-90-A4ED	TCGA-LUSC
TCGA-90-A4EE	TCGA-LUSC
TCGA-90-A59Q	TCGA-LUSC
TCGA-91-6828	TCGA-LUAD
TCGA-91-6829	TCGA-LUAD
TCGA-91-6830	TCGA-LUAD
TCGA-91-6831	TCGA-LUAD
TCGA-91-6835	TCGA-LUAD
TCGA-91-6836	TCGA-LUAD
TCGA-91-6840	TCGA-LUAD
TCGA-91-6847	TCGA-LUAD
TCGA-91-6848	TCGA-LUAD
TCGA-91-6849	TCGA-LUAD
TCGA-91-7771	TCGA-LUAD
TCGA-91-8496	TCGA-LUAD
TCGA-91-8497	TCGA-LUAD
TCGA-91-8499	TCGA-LUAD
TCGA-91-A4BC	TCGA-LUAD
TCGA-91-A4BD	TCGA-LUAD
TCGA-92-7340	TCGA-LUSC
TCGA-92-7341	TCGA-LUSC
TCGA-92-8063	TCGA-LUSC
TCGA-92-8064	TCGA-LUSC
TCGA-92-8065	TCGA-LUSC
TCGA-93-7347	TCGA-LUAD
TCGA-93-7348	TCGA-LUAD
TCGA-93-8067	TCGA-LUAD
TCGA-93-A4JN	TCGA-LUAD
TCGA-93-A4JO	TCGA-LUAD
TCGA-93-A4JP	TCGA-LUAD
TCGA-93-A4JQ	TCGA-LUAD
TCGA-94-7033	TCGA-LUSC
TCGA-94-7557	TCGA-LUSC
TCGA-94-7943	TCGA-LUSC
TCGA-94-8035	TCGA-LUSC
TCGA-94-8490	TCGA-LUSC
TCGA-94-8491	TCGA-LUSC
TCGA-94-A4VJ	TCGA-LUSC
TCGA-94-A5I4	TCGA-LUSC
TCGA-94-A5I6	TCGA-LUSC
TCGA-95-7039	TCGA-LUAD
TCGA-95-7043	TCGA-LUAD
TCGA-95-7562	TCGA-LUAD
TCGA-95-7567	TCGA-LUAD
TCGA-95-7944	TCGA-LUAD
TCGA-95-7947	TCGA-LUAD
TCGA-95-7948	TCGA-LUAD
TCGA-95-8039	TCGA-LUAD
TCGA-95-8494	TCGA-LUAD
TCGA-95-A4VK	TCGA-LUAD
TCGA-95-A4VN	TCGA-LUAD
TCGA-95-A4VP	TCGA-LUAD
TCGA-96-7544	TCGA-LUSC
TCGA-96-7545	TCGA-LUSC
TCGA-96-8169	TCGA-LUSC
TCGA-96-8170	TCGA-LUSC
TCGA-96-A4JK	TCGA-LUSC
TCGA-96-A4JL	TCGA-LUSC
TCGA-97-7546	TCGA-LUAD
TCGA-97-7547	TCGA-LUAD
TCGA-97-7552	TCGA-LUAD
TCGA-97-7553	TCGA-LUAD
[truncated: 8,147 more rows]

## Sheet: Table_S3
chr	Start	End	Strand	seq	category	DRACH	start_motif	end_motif	Mutation Genome Position
1	10419791	10419791	+	GGACA	m6A	1	10419789	10419793	1:10419791+
1	23310261	23310261	-	GGACA	m6A	1	23310259	23310263	1:23310261-
1	43972558	43972558	+	AGACA	m6A	1	43972556	43972560	1:43972558+
1	54850766	54850766	-	AGACA	m6A	1	54850764	54850768	1:54850766-
1	62445287	62445287	+	GGACA	m6A	1	62445285	62445289	1:62445287+
1	87344983	87344983	+	GAACA	m6A	1	87344981	87344985	1:87344983+
1	89934434	89934434	+	GGACA	m6A	1	89934432	89934436	1:89934434+
1	111766221	111766221	+	GAACA	m6A	1	111766219	111766223	1:111766221+
1	112913931	112913931	-	AGACA	m6A	1	112913929	112913933	1:112913931-
1	112913788	112913788	-	AGACA	m6A	1	112913786	112913790	1:112913788-
1	201876197	201876197	+	TGACA	m6A	1	201876195	201876199	1:201876197+
1	224389623	224389623	-	GGACA	m6A	1	224389621	224389625	1:224389623-
10	79353798	79353798	+	GGACA	m6A	1	79353796	79353800	10:79353798+
10	110964564	110964564	+	TGACA	m6A	1	110964562	110964566	10:110964564+
12	2858720	2858720	-	GGACA	m6A	1	2858718	2858722	12:2858720-
12	6328832	6328832	-	GAACA	m6A	1	6328830	6328834	12:6328832-
12	67312820	67312820	+	GGACA	m6A	1	67312818	67312822	12:67312820+
12	112022795	112022795	+	GGACA	m6A	1	112022793	112022797	12:112022795+
12	123257200	123257200	+	AGACA	m6A	1	123257198	123257202	12:123257200+
12	125025590	125025590	+	GGACA	m6A	1	125025588	125025592	12:125025590+
12	125025527	125025527	+	AAACA	m6A	1	125025525	125025529	12:125025527+
13	44434501	44434501	-	TGACA	m6A	1	44434499	44434503	13:44434501-
13	45337303	45337303	-	AGACA	m6A	1	45337301	45337305	13:45337303-
14	23026032	23026032	-	GGACA	m6A	1	23026030	23026034	14:23026032-
14	31107039	31107039	-	TGACA	m6A	1	31107037	31107041	14:31107039-
14	60283114	60283114	+	CAACA	m6A	0	60283112	60283116	14:60283114+
14	89963458	89963458	+	AGACA	m6A	1	89963456	89963460	14:89963458+
14	102086035	102086035	-	AAACA	m6A	1	102086033	102086037	14:102086035-
15	25371017	25371017	-	GGACA	m6A	1	25371015	25371019	15:25371017-
15	78498090	78498090	+	TAACA	m6A	1	78498088	78498092	15:78498090+
16	2763705	2763705	+	GGACA	m6A	1	2763703	2763707	16:2763705+
16	30369270	30369270	-	GGACA	m6A	1	30369268	30369272	16:30369270-
16	46802912	46802912	-	TAACA	m6A	1	46802910	46802914	16:46802912-
17	747243	747243	-	GGACA	m6A	1	747241	747245	17:747243-
17	10680994	10680994	-	GAACA	m6A	1	10680992	10680996	17:10680994-
17	67743882	67743882	+	AGACA	m6A	1	67743880	67743884	17:67743882+
18	11851858	11851858	+	GGACA	m6A	1	11851856	11851860	18:11851858+
19	3976564	3976564	-	GGACA	m6A	1	3976562	3976566	19:3976564-
19	3976163	3976163	-	GAACA	m6A	1	3976161	3976165	19:3976163-
19	6210548	6210548	-	GGACA	m6A	1	6210546	6210550	19:6210548-
2	10784188	10784188	-	GGACA	m6A	1	10784186	10784190	2:10784188-
2	28799344	28799344	+	GGACA	m6A	1	28799342	28799346	2:28799344+
2	38781871	38781871	+	GGACA	m6A	1	38781869	38781873	2:38781871+
2	42331759	42331759	+	GGACA	m6A	1	42331757	42331761	2:42331759+
2	70297145	70297145	-	GGACA	m6A	1	70297143	70297147	2:70297145-
2	71423081	71423081	+	GAACA	m6A	1	71423079	71423083	2:71423081+
2	117920063	117920063	-	TAACA	m6A	1	117920061	117920065	2:117920063-
2	159747914	159747914	+	GAACA	m6A	1	159747912	159747916	2:159747914+
2	173955659	173955659	-	AGACA	m6A	1	173955657	173955661	2:173955659-
2	206767261	206767261	+	GGACA	m6A	1	206767259	206767263	2:206767261+
2	223959735	223959735	+	GAACA	m6A	1	223959733	223959737	2:223959735+
2	223959794	223959794	+	AGACA	m6A	1	223959792	223959796	2:223959794+
20	11923543	11923543	+	GGACA	m6A	1	11923541	11923545	20:11923543+
20	50891206	50891206	-	AGACA	m6A	1	50891204	50891208	20:50891206-
21	29006423	29006423	-	GGACA	m6A	1	29006421	29006425	21:29006423-
21	33554374	33554374	+	AGACA	m6A	1	33554372	33554376	21:33554374+
21	33554453	33554453	+	GGACA	m6A	1	33554451	33554455	21:33554453+
21	44849886	44849886	-	AGACA	m6A	1	44849884	44849888	21:44849886-
22	19330899	19330899	-	GGACA	m6A	1	19330897	19330901	22:19330899-
22	28795218	28795218	-	GGACA	m6A	1	28795216	28795220	22:28795218-
22	30977049	30977049	+	AGACA	m6A	1	30977047	30977051	22:30977049+
3	52609766	52609766	-	GGACA	m6A	1	52609764	52609768	3:52609766-
3	58428048	58428048	-	AAACA	m6A	1	58428046	58428050	3:58428048-
3	155853417	155853417	-	GGACA	m6A	1	155853415	155853419	3:155853417-
3	155853559	155853559	-	CGACA	m6A	0	155853557	155853561	3:155853559-
3	179333503	179333503	+	TGACA	m6A	1	179333501	179333505	3:179333503+
4	75645173	75645173	-	CGACA	m6A	0	75645171	75645175	4:75645173-
4	82819003	82819003	-	AGACA	m6A	1	82819001	82819005	4:82819003-
4	94289591	94289591	+	GGACA	m6A	1	94289589	94289593	4:94289591+
5	205795	205795	-	GAACA	m6A	1	205793	205797	5:205795-
5	205403	205403	-	CAACA	m6A	0	205401	205405	5:205403-
5	52800426	52800426	+	GGACA	m6A	1	52800424	52800428	5:52800426+
5	134741225	134741225	+	AGACA	m6A	1	134741223	134741227	5:134741225+
5	172212131	172212131	-	CGACA	m6A	0	172212129	172212133	5:172212131-
6	24705960	24705960	-	AAACA	m6A	1	24705958	24705962	6:24705960-
6	30743819	30743819	-	GAACA	m6A	1	30743817	30743821	6:30743819-
6	157207419	157207419	+	GGACA	m6A	1	157207417	157207421	6:157207419+
7	30633846	30633846	+	AGACA	m6A	1	30633844	30633848	7:30633846+
7	44624407	44624407	+	AGACA	m6A	1	44624405	44624409	7:44624407+
7	77627056	77627056	+	GGACA	m6A	1	77627054	77627058	7:77627056+
8	41598556	41598556	+	GAACA	m6A	1	41598554	41598558	8:41598556+
8	52656441	52656441	-	TGACA	m6A	1	52656439	52656443	8:52656441-
8	100703273	100703273	-	AAACA	m6A	1	100703271	100703275	8:100703273-
9	19049964	19049964	+	GGACA	m6A	1	19049962	19049966	9:19049964+
9	100347093	100347093	-	GGACA	m6A	1	100347091	100347095	9:100347093-
X	48528479	48528479	+	GAACA	m6A	1	48528477	48528481	X:48528479+
19	46921365	46921365	+	GGACA	m6A	1	46921363	46921367	19:46921365+
2	18555448	18555448	-	GGACA	m6A	1	18555446	18555450	2:18555448-
3	123915623	123915623	-	GAACA	m6A	1	123915621	123915625	3:123915623-
4	102616542	102616542	+	CAACA	m6A	0	102616540	102616544	4:102616542+
9	37588790	37588790	-	GGACA	m6A	1	37588788	37588792	9:37588790-
19	33379751	33379751	+	CGACA	m6A	0	33379749	33379753	19:33379751+
1	28538570	28538570	+	GGACA	m6A	1	28538568	28538572	1:28538570+
1	93876921	93876921	-	AGACA	m6A	1	93876919	93876923	1:93876921-
1	162566073	162566073	+	GAACA	m6A	1	162566071	162566075	1:162566073+
1	165907987	165907987	+	CGACA	m6A	0	165907985	165907989	1:165907987+
1	183142714	183142714	+	GGACA	m6A	1	183142712	183142716	1:183142714+
1	224192360	224192360	+	TGACA	m6A	1	224192358	224192362	1:224192360+
1	234383852	234383852	+	GGACA	m6A	1	234383850	234383854	1:234383852+
1	235342244	235342244	+	GGACA	m6A	1	235342242	235342246	1:235342244+
10	104002375	104002375	+	GAACA	m6A	1	104002373	104002377	10:104002375+
11	95831201	95831201	+	GGACA	m6A	1	95831199	95831203	11:95831201+
12	95300297	95300297	+	AGACA	m6A	1	95300295	95300299	12:95300297+
12	95514049	95514049	+	GGACA	m6A	1	95514047	95514051	12:95514049+
12	106239223	106239223	-	AGACA	m6A	1	106239221	106239225	12:106239223-
12	120444516	120444516	-	AGACA	m6A	1	120444514	120444518	12:120444516-
14	49633375	49633375	-	AAACA	m6A	1	49633373	49633377	14:49633375-
14	49633332	49633332	-	GGACA	m6A	1	49633330	49633334	14:49633332-
14	51254445	51254445	+	GAACA	m6A	1	51254443	51254447	14:51254445+
15	44717731	44717731	+	GGACA	m6A	1	44717729	44717733	15:44717731+
15	68290944	68290944	+	GGACA	m6A	1	68290942	68290946	15:68290944+
16	9116824	9116824	+	GGACA	m6A	1	9116822	9116826	16:9116824+
16	53324762	53324762	+	AGACA	m6A	1	53324760	53324764	16:53324762+
16	69328838	69328838	-	GGACA	m6A	1	69328836	69328840	16:69328838-
17	744776	744776	-	CAACA	m6A	0	744774	744778	17:744776-
17	38322792	38322792	+	GGACA	m6A	1	38322790	38322794	17:38322792+
17	40129318	40129318	+	AAACA	m6A	1	40129316	40129320	17:40129318+
17	78997282	78997282	-	GGACA	m6A	1	78997280	78997284	17:78997282-
18	211507	211507	+	AGACA	m6A	1	211505	211509	18:211507+
18	46812452	46812452	-	TGACA	m6A	1	46812450	46812454	18:46812452-
19	1434973	1434973	+	TGACA	m6A	1	1434971	1434975	19:1434973+
19	3976347	3976347	-	AGACA	m6A	1	3976345	3976349	19:3976347-
19	45090482	45090482	+	TGACA	m6A	1	45090480	45090484	19:45090482+
2	11183382	11183382	-	AAACA	m6A	1	11183380	11183384	2:11183382-
2	200892092	200892092	+	GGACA	m6A	1	200892090	200892094	2:200892092+
2	222941626	222941626	+	GGACA	m6A	1	222941624	222941628	2:222941626+
3	38253291	38253291	+	GGACA	m6A	1	38253289	38253293	3:38253291+
3	136948381	136948381	+	GAACA	m6A	1	136948379	136948383	3:136948381+
3	196828546	196828546	+	AGACA	m6A	1	196828544	196828548	3:196828546+
4	1211817	1211817	-	GGACA	m6A	1	1211815	1211819	4:1211817-
4	6707899	6707899	-	AGACA	m6A	1	6707897	6707901	4:6707899-
4	75645154	75645154	-	GGACA	m6A	1	75645152	75645156	4:75645154-
4	102632175	102632175	-	TGACA	m6A	1	102632173	102632177	4:102632175-
5	1462023	1462023	-	GGACA	m6A	1	1462021	1462025	5:1462023-
5	41917398	41917398	+	GAACA	m6A	1	41917396	41917400	5:41917398+
5	52801862	52801862	+	AGACA	m6A	1	52801860	52801864	5:52801862+
5	133959729	133959729	-	AGACA	m6A	1	133959727	133959731	5:133959729-
6	63712729	63712729	+	TGACA	m6A	1	63712727	63712731	6:63712729+
6	136278305	136278305	-	GAACA	m6A	1	136278303	136278307	6:136278305-
6	137198175	137198175	-	GGACA	m6A	1	137198173	137198177	6:137198175-
7	77627275	77627275	+	GGACA	m6A	1	77627273	77627277	7:77627275+
7	112342828	112342828	+	CAACA	m6A	0	112342826	112342830	7:112342828+
8	52623774	52623774	-	GGACA	m6A	1	52623772	52623776	8:52623774-
8	116771864	116771864	+	GGACA	m6A	1	116771862	116771866	8:116771864+
9	101390297	101390297	-	GGACA	m6A	1	101390295	101390299	9:101390297-
X	20155132	20155132	-	GAACA	m6A	1	20155130	20155134	X:20155132-
13	114326188	114326188	+	AAACA	m6A	1	114326186	114326190	13:114326188+
15	78549055	78549055	+	GGACA	m6A	1	78549053	78549057	15:78549055+
19	36238107	36238107	+	GAACA	m6A	1	36238105	36238109	19:36238107+
X	13708905	13708905	+	GGACA	m6A	1	13708903	13708907	X:13708905+
1	223780681	223780681	-	GGACA	m6A	1	223780679	223780683	1:223780681-
8	102651787	102651787	-	GAACA	m6A	1	102651785	102651789	8:102651787-
8	102651736	102651736	-	GAACA	m6A	1	102651734	102651738	8:102651736-
13	113263551	113263551	+	AGACA	m6A	1	113263549	113263553	13:113263551+
1	27850325	27850325	+	GAACA	m6A	1	27850323	27850327	1:27850325+
1	31630541	31630541	-	GGACA	m6A	1	31630539	31630543	1:31630541-
1	36289326	36289326	+	GGACA	m6A	1	36289324	36289328	1:36289326+
1	50974014	50974014	+	GGACA	m6A	1	50974012	50974016	1:50974014+
1	77631963	77631963	-	GGACA	m6A	1	77631961	77631965	1:77631963-
1	77565723	77565723	-	AGACA	m6A	1	77565721	77565725	1:77565723-
1	77948755	77948755	-	GGACA	m6A	1	77948753	77948757	1:77948755-
1	90939988	90939988	-	GGACA	m6A	1	90939986	90939990	1:90939988-
1	110341602	110341602	+	GGACA	m6A	1	110341600	110341604	1:110341602+
1	111767036	111767036	+	GGACA	m6A	1	111767034	111767038	1:111767036+
1	150578947	150578947	-	GGACA	m6A	1	150578945	150578949	1:150578947-
1	151759691	151759691	-	GAACA	m6A	1	151759689	151759693	1:151759691-
1	154207475	154207475	-	TAACA	m6A	1	154207473	154207477	1:154207475-
1	154550301	154550301	-	GGACA	m6A	1	154550299	154550303	1:154550301-
1	156595515	156595515	-	GAACA	m6A	1	156595513	156595517	1:156595515-
1	160289577	160289577	-	GGACA	m6A	1	160289575	160289579	1:160289577-
1	166852810	166852810	+	AGACA	m6A	1	166852808	166852812	1:166852810+
1	201969708	201969708	+	GAACA	m6A	1	201969706	201969710	1:201969708+
1	206732747	206732747	+	GGACA	m6A	1	206732745	206732749	1:206732747+
1	207049454	207049454	-	AAACA	m6A	1	207049452	207049456	1:207049454-
1	224190084	224190084	+	TGACA	m6A	1	224190082	224190086	1:224190084+
1	225401668	225401668	-	GGACA	m6A	1	225401666	225401670	1:225401668-
1	231366318	231366318	-	AGACA	m6A	1	231366316	231366320	1:231366318-
1	244856020	244856020	-	GAACA	m6A	1	244856018	244856022	1:244856020-
10	50307118	50307118	-	AGACA	m6A	1	50307116	50307120	10:50307118-
10	73783253	73783253	+	AGACA	m6A	1	73783251	73783255	10:73783253+
10	79354136	79354136	+	GGACA	m6A	1	79354134	79354138	10:79354136+
10	86437552	86437552	-	GAACA	m6A	1	86437550	86437554	10:86437552-
10	86517993	86517993	-	CAACA	m6A	0	86517991	86517995	10:86517993-
10	87552304	87552304	+	GAACA	m6A	1	87552302	87552306	10:87552304+
10	89014392	89014392	+	GGACA	m6A	1	89014390	89014394	10:89014392+
10	101787441	101787441	-	GGACA	m6A	1	101787439	101787443	10:101787441-
10	119898590	119898590	+	GGACA	m6A	1	119898588	119898592	10:119898590+
10	128101568	128101568	-	GGACA	m6A	1	128101566	128101570	10:128101568-
10	133312841	133312841	+	CAACA	m6A	0	133312839	133312843	10:133312841+
11	9445307	9445307	+	GGACA	m6A	1	9445305	9445309	11:9445307+
11	11942885	11942885	+	AGACA	m6A	1	11942883	11942887	11:11942885+
11	11942974	11942974	+	AAACA	m6A	1	11942972	11942976	11:11942974+
11	11956260	11956260	+	GGACA	m6A	1	11956258	11956262	11:11956260+
11	61403267	61403267	-	AGACA	m6A	1	61403265	61403269	11:61403267-
11	63997522	63997522	+	GGACA	m6A	1	63997520	63997524	11:63997522+
11	73873014	73873014	-	AAACA	m6A	1	73873012	73873016	11:73873014-
11	119094188	119094188	-	GGACA	m6A	1	119094186	119094190	11:119094188-
12	45922058	45922058	-	AAACA	m6A	1	45922056	45922060	12:45922058-
12	57748473	57748473	-	GGACA	m6A	1	57748471	57748475	12:57748473-
12	62404402	62404402	+	AGACA	m6A	1	62404400	62404404	12:62404402+
12	74538437	74538437	+	GGACA	m6A	1	74538435	74538439	12:74538437+
12	110374054	110374054	-	GGACA	m6A	1	110374052	110374056	12:110374054-
12	110493101	110493101	-	GGACA	m6A	1	110493099	110493103	12:110493101-
12	112022198	112022198	+	GGACA	m6A	1	112022196	112022200	12:112022198+
13	36335469	36335469	-	AGACA	m6A	1	36335467	36335471	13:36335469-
13	72746915	72746915	+	AGACA	m6A	1	72746913	72746917	13:72746915+
13	77000734	77000734	+	AAACA	m6A	1	77000732	77000736	13:77000734+
14	22901617	22901617	-	GGACA	m6A	1	22901615	22901619	14:22901617-
14	39181850	39181850	+	AGACA	m6A	1	39181848	39181852	14:39181850+
14	49622275	49622275	+	AGACA	m6A	1	49622273	49622277	14:49622275+
14	52643538	52643538	-	GGACA	m6A	1	52643536	52643540	14:52643538-
14	69771500	69771500	+	AAACA	m6A	1	69771498	69771502	14:69771500+
14	74781504	74781504	+	GGACA	m6A	1	74781502	74781506	14:74781504+
14	92161726	92161726	+	GAACA	m6A	1	92161724	92161728	14:92161726+
14	92161748	92161748	+	GGACA	m6A	1	92161746	92161750	14:92161748+
14	102086039	102086039	-	GAACA	m6A	1	102086037	102086041	14:102086039-
15	40393660	40393660	+	GGACA	m6A	1	40393658	40393662	15:40393660+
15	49127716	49127716	-	TGACA	m6A	1	49127714	49127718	15:49127716-
15	68290615	68290615	+	GAACA	m6A	1	68290613	68290617	15:68290615+
15	83018097	83018097	-	GGACA	m6A	1	83018095	83018099	15:83018097-
16	1772252	1772252	-	AGACA	m6A	1	1772250	1772254	16:1772252-
16	2762902	2762902	+	AGACA	m6A	1	2762900	2762904	16:2762902+
16	24571481	24571481	+	AGACA	m6A	1	24571479	24571483	16:24571481+
16	28842855	28842855	-	GGACA	m6A	1	28842853	28842857	16:28842855-
16	30525682	30525682	-	GAACA	m6A	1	30525680	30525684	16:30525682-
16	69328730	69328730	-	AGACA	m6A	1	69328728	69328732	16:69328730-
16	75169936	75169936	+	AGACA	m6A	1	75169934	75169938	16:75169936+
16	88808354	88808354	+	GAACA	m6A	1	88808352	88808356	16:88808354+
17	4733310	4733310	+	GGACA	m6A	1	4733308	4733312	17:4733310+
17	29264480	29264480	-	GGACA	m6A	1	29264478	29264482	17:29264480-
17	29287512	29287512	-	GGACA	m6A	1	29287510	29287514	17:29287512-
17	34962378	34962378	+	GGACA	m6A	1	34962376	34962380	17:34962378+
17	38769545	38769545	-	TGACA	m6A	1	38769543	38769547	17:38769545-
17	40054407	40054407	-	TGACA	m6A	1	40054405	40054409	17:40054407-
17	48050773	48050773	+	GGACA	m6A	1	48050771	48050775	17:48050773+
17	50695937	50695937	-	GGACA	m6A	1	50695935	50695939	17:50695937-
17	60663343	60663343	+	GGACA	m6A	1	60663341	60663345	17:60663343+
17	63818170	63818170	+	AGACA	m6A	1	63818168	63818172	17:63818170+
17	81843549	81843549	-	GGACA	m6A	1	81843547	81843551	17:81843549-
18	22993368	22993368	+	AAACA	m6A	1	22993366	22993370	18:22993368+
18	26018108	26018108	-	TGACA	m6A	1	26018106	26018110	18:26018108-
19	3981364	3981364	-	GGACA	m6A	1	3981362	3981366	19:3981364-
19	3976576	3976576	-	GGACA	m6A	1	3976574	3976578	19:3976576-
19	4409257	4409257	+	AGACA	m6A	1	4409255	4409259	19:4409257+
19	7963529	7963529	-	GGACA	m6A	1	7963527	7963531	19:7963529-
19	10691165	10691165	+	GGACA	m6A	1	10691163	10691167	19:10691165+
19	17306755	17306755	+	AGACA	m6A	1	17306753	17306757	19:17306755+
19	18280694	18280694	-	GGACA	m6A	1	18280692	18280696	19:18280694-
19	29615426	29615426	+	GGACA	m6A	1	29615424	29615428	19:29615426+
19	41264565	41264565	+	GGACA	m6A	1	41264563	41264567	19:41264565+
19	46775465	46775465	-	GGACA	m6A	1	46775463	46775467	19:46775465-
19	49108328	49108328	+	GGACA	m6A	1	49108326	49108330	19:49108328+
19	50797890	50797890	-	GGACA	m6A	1	50797888	50797892	19:50797890-
2	23999919	23999919	+	GGACA	m6A	1	23999917	23999921	2:23999919+
2	37228793	37228793	-	GGACA	m6A	1	37228791	37228795	2:37228793-
2	37228466	37228466	-	GGACA	m6A	1	37228464	37228468	2:37228466-
2	42351226	42351226	-	AAACA	m6A	1	42351224	42351228	2:42351226-
2	74472075	74472075	-	GGACA	m6A	1	74472073	74472077	2:74472075-
2	112575344	112575344	+	AGACA	m6A	1	112575342	112575346	2:112575344+
2	151464875	151464875	+	GGACA	m6A	1	151464873	151464877	2:151464875+
2	200911342	200911342	-	GAACA	m6A	1	200911340	200911344	2:200911342-
2	229767415	229767415	-	AGACA	m6A	1	229767413	229767417	2:229767415-
20	17990131	17990131	+	GAACA	m6A	1	17990129	17990133	20:17990131+
21	33504021	33504021	-	AGACA	m6A	1	33504019	33504023	21:33504021-
21	33553812	33553812	+	GAACA	m6A	1	33553810	33553814	21:33553812+
21	33554624	33554624	+	GGACA	m6A	1	33554622	33554626	21:33554624+
21	36072704	36072704	+	GGACA	m6A	1	36072702	36072706	21:36072704+
21	44806852	44806852	-	GGACA	m6A	1	44806850	44806854	21:44806852-
22	20953450	20953450	+	CAACA	m6A	0	20953448	20953452	22:20953450+
22	21628407	21628407	-	AGACA	m6A	1	21628405	21628409	22:21628407-
22	21628298	21628298	-	GGACA	m6A	1	21628296	21628300	22:21628298-
22	24322824	24322824	+	GGACA	m6A	1	24322822	24322826	22:24322824+
22	28795257	28795257	-	TGACA	m6A	1	28795255	28795259	22:28795257-
22	37806151	37806151	+	GGACA	m6A	1	37806149	37806153	22:37806151+
22	38291870	38291870	-	GAACA	m6A	1	38291868	38291872	22:38291870-
22	38483941	38483941	-	GGACA	m6A	1	38483939	38483943	22:38483941-
3	9371212	9371212	+	GGACA	m6A	1	9371210	9371214	3:9371212+
3	13316909	13316909	-	GGACA	m6A	1	13316907	13316911	3:13316909-
3	69104637	69104637	+	AAACA	m6A	1	69104635	69104639	3:69104637+
3	88156498	88156498	+	GAACA	m6A	1	88156496	88156500	3:88156498+
3	88156651	88156651	+	AGACA	m6A	1	88156649	88156653	3:88156651+
3	120330867	120330867	-	GGACA	m6A	1	120330865	120330869	3:120330867-
3	127035457	127035457	+	TGACA	m6A	1	127035455	127035459	3:127035457+
3	128070475	128070475	+	GGACA	m6A	1	128070473	128070477	3:128070475+
3	129315430	129315430	-	GGACA	m6A	1	129315428	129315432	3:129315430-
3	129315361	129315361	-	GGACA	m6A	1	129315359	129315363	3:129315361-
3	136152242	136152242	-	GAACA	m6A	1	136152240	136152244	3:136152242-
3	136945747	136945747	+	GGACA	m6A	1	136945745	136945749	3:136945747+
3	160432317	160432317	+	GGACA	m6A	1	160432315	160432319	3:160432317+
4	75645276	75645276	-	GGACA	m6A	1	75645274	75645278	4:75645276-
5	205295	205295	-	AGACA	m6A	1	205293	205297	5:205295-
5	1798456	1798456	-	AGACA	m6A	1	1798454	1798458	5:1798456-
5	98856437	98856437	-	GAACA	m6A	1	98856435	98856439	5:98856437-
5	138391185	138391185	+	AGACA	m6A	1	138391183	138391187	5:138391185+
5	141318627	141318627	-	AGACA	m6A	1	141318625	141318629	5:141318627-
5	173317789	173317789	-	GGACA	m6A	1	173317787	173317791	5:173317789-
5	181224352	181224352	+	GGACA	m6A	1	181224350	181224354	5:181224352+
6	24706025	24706025	-	GAACA	m6A	1	24706023	24706027	6:24706025-
6	75254041	75254041	-	GAACA	m6A	1	75254039	75254043	6:75254041-
6	116278517	116278517	-	TAACA	m6A	1	116278515	116278519	6:116278517-
7	6331084	6331084	-	GGACA	m6A	1	6331082	6331086	7:6331084-
7	6461235	6461235	-	GGACA	m6A	1	6461233	6461237	7:6461235-
7	19698624	19698624	-	AGACA	m6A	1	19698622	19698626	7:19698624-
7	23200670	23200670	+	GAACA	m6A	1	23200668	23200672	7:23200670+
7	40133011	40133011	-	GGACA	m6A	1	40133009	40133013	7:40133011-
7	99532183	99532183	+	AAACA	m6A	1	99532181	99532185	7:99532183+
7	100706937	100706937	+	TGACA	m6A	1	100706935	100706939	7:100706937+
7	128769273	128769273	+	AGACA	m6A	1	128769271	128769275	7:128769273+
8	38059928	38059928	+	GGACA	m6A	1	38059926	38059930	8:38059928+
8	89953545	89953545	-	GGACA	m6A	1	89953543	89953547	8:89953545-
8	97724801	97724801	+	GGACA	m6A	1	97724799	97724803	8:97724801+
9	21334501	21334501	-	GGACA	m6A	1	21334499	21334503	9:21334501-
9	72355366	72355366	-	AGACA	m6A	1	72355364	72355368	9:72355366-
9	129814058	129814058	-	TGACA	m6A	1	129814056	129814060	9:129814058-
9	131497991	131497991	+	GGACA	m6A	1	131497989	131497993	9:131497991+
9	136862324	136862324	-	GGACA	m6A	1	136862322	136862326	9:136862324-
X	17749978	17749978	+	AGACA	m6A	1	17749976	17749980	X:17749978+
X	103253789	103253789	-	GGACA	m6A	1	103253787	103253791	X:103253789-
X	107714146	107714146	-	GGACA	m6A	1	107714144	107714148	X:107714146-
1	28334742	28334742	+	GGACA	m6A	1	28334740	28334744	1:28334742+
10	22329291	22329291	+	TGACA	m6A	1	22329289	22329293	10:22329291+
12	132720788	132720788	+	GGACA	m6A	1	132720786	132720790	12:132720788+
16	71732548	71732548	-	GGACA	m6A	1	71732546	71732550	16:71732548-
18	36126398	36126398	-	AGACA	m6A	1	36126396	36126400	18:36126398-
3	184321572	184321572	+	TGACA	m6A	1	184321570	184321574	3:184321572+
3	184334943	184334943	+	GGACA	m6A	1	184334941	184334945	3:184334943+
7	77779029	77779029	+	TGACA	m6A	1	77779027	77779031	7:77779029+
7	157267945	157267945	+	GGACA	m6A	1	157267943	157267947	7:157267945+
X	38805203	38805203	+	GGACA	m6A	1	38805201	38805205	X:38805203+
11	6477079	6477079	-	AGACA	m6A	1	6477077	6477081	11:6477079-
5	150396678	150396678	+	AGACA	m6A	1	150396676	150396680	5:150396678+
7	27171339	27171339	-	GGACA	m6A	1	27171337	27171341	7:27171339-
20	35654126	35654126	-	GGACA	m6A	1	35654124	35654128	20:35654126-
6	32980949	32980949	+	GGACA	m6A	1	32980947	32980951	6:32980949+
6	79201554	79201554	-	GGACA	m6A	1	79201552	79201556	6:79201554-
9	92297544	92297544	-	GGACA	m6A	1	92297542	92297546	9:92297544-
1	36287119	36287119	+	GGACA	m6A	1	36287117	36287121	1:36287119+
1	111766585	111766585	+	AGACA	m6A	1	111766583	111766587	1:111766585+
1	150579073	150579073	-	TAACA	m6A	1	150579071	150579075	1:150579073-
1	200858144	200858144	+	CAACA	m6A	0	200858142	200858146	1:200858144+
1	201876188	201876188	+	TGACA	m6A	1	201876186	201876190	1:201876188+
1	204410771	204410771	-	AGACA	m6A	1	204410769	204410773	1:204410771-
1	207049080	207049080	-	GGACA	m6A	1	207049078	207049082	1:207049080-
1	229594795	229594795	-	GGACA	m6A	1	229594793	229594797	1:229594795-
1	234607603	234607603	-	AGACA	m6A	1	234607601	234607605	1:234607603-
1	235168239	235168239	-	AGACA	m6A	1	235168237	235168241	1:235168239-
1	246851098	246851098	-	GGACA	m6A	1	246851096	246851100	1:246851098-
10	1017330	1017330	+	AGACA	m6A	1	1017328	1017332	10:1017330+
10	5749302	5749302	+	GGACA	m6A	1	5749300	5749304	10:5749302+
10	74118345	74118345	+	GGACA	m6A	1	74118343	74118347	10:74118345+
11	57672486	57672486	+	AGACA	m6A	1	57672484	57672488	11:57672486+
11	61446206	61446206	+	GGACA	m6A	1	61446204	61446208	11:61446206+
12	2859132	2859132	-	AGACA	m6A	1	2859130	2859134	12:2859132-
12	8775568	8775568	+	GGACA	m6A	1	8775566	8775570	12:8775568+
12	30630912	30630912	-	AAACA	m6A	1	30630910	30630914	12:30630912-
12	120095827	120095827	-	GGACA	m6A	1	120095825	120095829	12:120095827-
13	77007444	77007444	-	TGACA	m6A	1	77007442	77007446	13:77007444-
14	23098461	23098461	+	GGACA	m6A	1	23098459	23098463	14:23098461+
14	45247088	45247088	-	TGACA	m6A	1	45247086	45247090	14:45247088-
14	93203631	93203631	-	GGACA	m6A	1	93203629	93203633	14:93203631-
14	103503171	103503171	+	GGACA	m6A	1	103503169	103503173	14:103503171+
15	25371159	25371159	-	AGACA	m6A	1	25371157	25371161	15:25371159-
15	32636878	32636878	+	AGACA	m6A	1	32636876	32636880	15:32636878+
15	68290172	68290172	+	AGACA	m6A	1	68290170	68290174	15:68290172+
15	72751884	72751884	-	TGACA	m6A	1	72751882	72751886	15:72751884-
15	75371704	75371704	-	AGACA	m6A	1	75371702	75371706	15:75371704-
16	2767753	2767753	+	GAACA	m6A	1	2767751	2767755	16:2767753+
16	4508086	4508086	+	GGACA	m6A	1	4508084	4508088	16:4508086+
16	30424270	30424270	-	GGACA	m6A	1	30424268	30424272	16:30424270-
17	1422977	1422977	-	GAACA	m6A	1	1422975	1422979	17:1422977-
17	7415798	7415798	+	GGACA	m6A	1	7415796	7415800	17:7415798+
17	10680840	10680840	-	GGACA	m6A	1	10680838	10680842	17:10680840-
2	233841858	233841858	-	AAACA	m6A	1	233841856	233841860	2:233841858-
20	57378197	57378197	+	GGACA	m6A	1	57378195	57378199	20:57378197+
22	20953088	20953088	+	GAACA	m6A	1	20953086	20953090	22:20953088+
22	30971404	30971404	+	AAACA	m6A	1	30971402	30971406	22:30971404+
3	14142287	14142287	+	AGACA	m6A	1	14142285	14142289	3:14142287+
3	124737739	124737739	+	GGACA	m6A	1	124737737	124737741	3:124737739+
3	136948299	136948299	+	AAACA	m6A	1	136948297	136948301	3:136948299+
3	153163139	153163139	+	AAACA	m6A	1	153163137	153163141	3:153163139+
4	1900982	1900982	+	GGACA	m6A	1	1900980	1900984	4:1900982+
6	63713254	63713254	+	AGACA	m6A	1	63713252	63713256	6:63713254+
7	7573259	7573259	+	TGACA	m6A	1	7573257	7573261	7:7573259+
7	42910149	42910149	-	GGACA	m6A	1	42910147	42910151	7:42910149-
7	65954401	65954401	+	AGACA	m6A	1	65954399	65954403	7:65954401+
8	23022458	23022458	-	GGACA	m6A	1	23022456	23022460	8:23022458-
8	60865758	60865758	+	TGACA	m6A	1	60865756	60865760	8:60865758+
9	21333663	21333663	-	GGACA	m6A	1	21333661	21333665	9:21333663-
9	35056587	35056587	-	GGACA	m6A	1	35056585	35056589	9:35056587-
9	37087751	37087751	+	GGACA	m6A	1	37087749	37087753	9:37087751+
9	113292577	113292577	+	GAACA	m6A	1	113292575	113292579	9:113292577+
X	40073787	40073787	-	GAACA	m6A	1	40073785	40073789	X:40073787-
X	41216437	41216437	+	GGACA	m6A	1	41216435	41216439	X:41216437+
11	63574957	63574957	-	CGACA	m6A	0	63574955	63574959	11:63574957-
1	160217465	160217465	-	AGACA	m6A	1	160217463	160217467	1:160217465-
19	9560592	9560592	-	GGACA	m6A	1	9560590	9560594	19:9560592-
5	157787785	157787785	-	GAACA	m6A	1	157787783	157787787	5:157787785-
10	14897009	14897009	+	AGACA	m6A	1	14897007	14897011	10:14897009+
1	2307033	2307033	+	GAACA	m6A	1	2307031	2307035	1:2307033+
1	34855692	34855692	-	GGACA	m6A	1	34855690	34855694	1:34855692-
1	200407645	200407645	-	GGACA	m6A	1	200407643	200407647	1:200407645-
10	3782054	3782054	-	GGACA	m6A	1	3782052	3782056	10:3782054-
10	18675255	18675255	+	TGACA	m6A	1	18675253	18675257	10:18675255+
10	73812686	73812686	-	AGACA	m6A	1	73812684	73812688	10:73812686-
12	125025423	125025423	+	GGACA	m6A	1	125025421	125025425	12:125025423+
14	59504066	59504066	+	GGACA	m6A	1	59504064	59504068	14:59504066+
17	47622040	47622040	+	GGACA	m6A	1	47622038	47622042	17:47622040+
18	12329653	12329653	-	GGACA	m6A	1	12329651	12329655	18:12329653-
19	16518683	16518683	-	GGACA	m6A	1	16518681	16518685	19:16518683-
19	42249186	42249186	-	GGACA	m6A	1	42249184	42249188	19:42249186-
2	54649719	54649719	+	GGACA	m6A	1	54649717	54649721	2:54649719+
2	54649796	54649796	+	TGACA	m6A	1	54649794	54649798	2:54649796+
2	195680301	195680301	+	TAACA	m6A	1	195680299	195680303	2:195680301+
21	29047022	29047022	+	GGACA	m6A	1	29047020	29047024	21:29047022+
22	35264929	35264929	+	AGACA	m6A	1	35264927	35264931	22:35264929+
3	15670343	15670343	-	TAACA	m6A	1	15670341	15670345	3:15670343-
3	56623198	56623198	-	AGACA	m6A	1	56623196	56623200	3:56623198-
3	127035452	127035452	+	TGACA	m6A	1	127035450	127035454	3:127035452+
4	118710312	118710312	+	AGACA	m6A	1	118710310	118710314	4:118710312+
5	73562796	73562796	-	AGACA	m6A	1	73562794	73562798	5:73562796-
5	134855258	134855258	+	AGACA	m6A	1	134855256	134855260	5:134855258+
5	140529497	140529497	+	GAACA	m6A	1	140529495	140529499	5:140529497+
6	100848434	100848434	-	TGACA	m6A	1	100848432	100848436	6:100848434-
7	39987950	39987950	+	GAACA	m6A	1	39987948	39987952	7:39987950+
X	101346383	101346383	-	GGACA	m6A	1	101346381	101346385	X:101346383-
1	58682455	58682455	-	GGACA	m6A	1	58682453	58682457	1:58682455-
7	77749742	77749742	+	GGACA	m6A	1	77749740	77749744	7:77749742+
X	38805320	38805320	+	GGACA	m6A	1	38805318	38805322	X:38805320+
1	230280050	230280050	+	GGACA	m6A	1	230280048	230280052	1:230280050+
17	38673034	38673034	-	AGACA	m6A	1	38673032	38673036	17:38673034-
9	34241615	34241615	+	GGACA	m6A	1	34241613	34241617	9:34241615+
1	11975262	11975262	+	AGACA	m6A	1	11975260	11975264	1:11975262+
1	28987654	28987654	+	GGACA	m6A	1	28987652	28987656	1:28987654+
1	178916540	178916540	+	GAACA	m6A	1	178916538	178916542	1:178916540+
1	179072443	179072443	+	TGACA	m6A	1	179072441	179072445	1:179072443+
10	5740129	5740129	+	GAACA	m6A	1	5740127	5740131	10:5740129+
12	53411263	53411263	+	AGACA	m6A	1	53411261	53411265	12:53411263+
16	30724615	30724615	+	AGACA	m6A	1	30724613	30724617	16:30724615+
17	45108575	45108575	+	GGACA	m6A	1	45108573	45108577	17:45108575+
19	16132839	16132839	+	GGACA	m6A	1	16132837	16132841	19:16132839+
19	46788206	46788206	-	GGACA	m6A	1	46788204	46788208	19:46788206-
20	50891757	50891757	-	GGACA	m6A	1	50891755	50891759	20:50891757-
22	20953231	20953231	+	GGACA	m6A	1	20953229	20953233	22:20953231+
22	24178189	24178189	+	GGACA	m6A	1	24178187	24178191	22:24178189+
22	41178217	41178217	+	GAACA	m6A	1	41178215	41178219	22:41178217+
4	73091520	73091520	-	GAACA	m6A	1	73091518	73091522	4:73091520-
5	179773998	179773998	+	GGACA	m6A	1	179773996	179774000	5:179773998+
6	116279112	116279112	-	GGACA	m6A	1	116279110	116279114	6:116279112-
7	99012312	99012312	+	GGACA	m6A	1	99012310	99012314	7:99012312+
X	9716487	9716487	+	GGACA	m6A	1	9716485	9716489	X:9716487+
X	80676773	80676773	-	AAACA	m6A	1	80676771	80676775	X:80676773-
1	15734260	15734260	+	GAACA	m6A	1	15734258	15734262	1:15734260+
15	101177770	101177770	-	TGACA	m6A	1	101177768	101177772	15:101177770-
11	119335057	119335057	+	TGACA	m6A	1	119335055	119335059	11:119335057+
12	123257155	123257155	+	AGACA	m6A	1	123257153	123257157	12:123257155+
17	21002624	21002624	-	GGACA	m6A	1	21002622	21002626	17:21002624-
20	63203266	63203266	-	GAACA	m6A	1	63203264	63203268	20:63203266-
6	10398502	10398502	-	GGACA	m6A	1	10398500	10398504	6:10398502-
1	15928573	15928573	+	GGACA	m6A	1	15928571	15928575	1:15928573+
6	43523908	43523908	-	GGACA	m6A	1	43523906	43523910	6:43523908-
1	230693621	230693621	+	AGACA	m6A	1	230693619	230693623	1:230693621+
11	8948142	8948142	-	AGACA	m6A	1	8948140	8948144	11:8948142-
13	110719886	110719886	+	GGACA	m6A	1	110719884	110719888	13:110719886+
5	134855084	134855084	+	AAACA	m6A	1	134855082	134855086	5:134855084+
8	123255523	123255523	-	AGACA	m6A	1	123255521	123255525	8:123255523-
X	108153763	108153763	+	AAACA	m6A	1	108153761	108153765	X:108153763+
10	119676559	119676559	+	GGACA	m6A	1	119676557	119676561	10:119676559+
11	108173662	108173662	-	TGACA	m6A	1	108173660	108173664	11:108173662-
18	11852203	11852203	+	GAACA	m6A	1	11852201	11852205	18:11852203+
1	16250866	16250866	-	AGACA	m6A	1	16250864	16250868	1:16250866-
1	156751666	156751666	-	AAACA	m6A	1	156751664	156751668	1:156751666-
1	227780943	227780943	+	GGACA	m6A	1	227780941	227780945	1:227780943+
10	103602489	103602489	-	GGACA	m6A	1	103602487	103602491	10:103602489-
11	82933401	82933401	+	GGACA	m6A	1	82933399	82933403	11:82933401+
11	94181782	94181782	+	TGACA	m6A	1	94181780	94181784	11:94181782+
11	119336558	119336558	+	GGACA	m6A	1	119336556	119336560	11:119336558+
12	27798115	27798115	+	GGACA	m6A	1	27798113	27798117	12:27798115+
12	57796631	57796631	+	GGACA	m6A	1	57796629	57796633	12:57796631+
14	103502986	103502986	+	GGACA	m6A	1	103502984	103502988	14:103502986+
15	42160615	42160615	-	GAACA	m6A	1	42160613	42160617	15:42160615-
15	79322443	79322443	+	AGACA	m6A	1	79322441	79322445	15:79322443+
16	2975544	2975544	-	GGACA	m6A	1	2975542	2975546	16:2975544-
16	69118330	69118330	-	GGACA	m6A	1	69118328	69118332	16:69118330-
17	747309	747309	-	TGACA	m6A	1	747307	747311	17:747309-
17	28912661	28912661	-	GAACA	m6A	1	28912659	28912663	17:28912661-
17	29286957	29286957	-	GGACA	m6A	1	29286955	29286959	17:29286957-
17	80966070	80966070	+	AGACA	m6A	1	80966068	80966072	17:80966070+
19	7682561	7682561	+	GGACA	m6A	1	7682559	7682563	19:7682561+
19	10832969	10832969	-	GGACA	m6A	1	10832967	10832971	19:10832969-
19	17581507	17581507	+	GGACA	m6A	1	17581505	17581509	19:17581507+
19	33301456	33301456	-	TGACA	m6A	1	33301454	33301458	19:33301456-
19	50798073	50798073	-	GGACA	m6A	1	50798071	50798075	19:50798073-
2	38985602	38985602	-	GGACA	m6A	1	38985600	38985604	2:38985602-
2	105267277	105267277	-	AGACA	m6A	1	105267275	105267279	2:105267277-
20	3784759	3784759	-	GAACA	m6A	1	3784757	3784761	20:3784759-
20	4699678	4699678	+	AAACA	m6A	1	4699676	4699680	20:4699678+
20	31945603	31945603	-	GGACA	m6A	1	31945601	31945605	20:31945603-
20	35947803	35947803	+	GGACA	m6A	1	35947801	35947805	20:35947803+
20	38012749	38012749	-	AGACA	m6A	1	38012747	38012751	20:38012749-
20	63202537	63202537	-	GGACA	m6A	1	63202535	63202539	20:63202537-
21	29342521	29342521	+	GAACA	m6A	1	29342519	29342523	21:29342521+
22	42871409	42871409	-	GGACA	m6A	1	42871407	42871411	22:42871409-
22	50199316	50199316	+	AGACA	m6A	1	50199314	50199318	22:50199316+
3	44926236	44926236	-	GGACA	m6A	1	44926234	44926238	3:44926236-
3	48294592	48294592	-	AGACA	m6A	1	48294590	48294594	3:48294592-
3	49013756	49013756	+	TGACA	m6A	1	49013754	49013758	3:49013756+
3	136945806	136945806	+	GGACA	m6A	1	136945804	136945808	3:136945806+
3	154276085	154276085	-	GGACA	m6A	1	154276083	154276087	3:154276085-
4	108034821	108034821	+	GAACA	m6A	1	108034819	108034823	4:108034821+
4	119292635	119292635	+	CAACA	m6A	0	119292633	119292637	4:119292635+
6	31730764	31730764	-	GGACA	m6A	1	31730762	31730766	6:31730764-
6	38153279	38153279	+	AGACA	m6A	1	38153277	38153281	6:38153279+
6	41067216	41067216	-	TAACA	m6A	1	41067214	41067218	6:41067216-
6	89083985	89083985	+	GAACA	m6A	1	89083983	89083987	6:89083985+
7	2235295	2235295	-	GGACA	m6A	1	2235293	2235297	7:2235295-
8	23022900	23022900	-	GGACA	m6A	1	23022898	23022902	8:23022900-
8	27776492	27776492	+	AAACA	m6A	1	27776490	27776494	8:27776492+
8	123231388	123231388	-	TGACA	m6A	1	123231386	123231390	8:123231388-
9	93121852	93121852	-	GGACA	m6A	1	93121850	93121854	9:93121852-
9	132678182	132678182	+	GGACA	m6A	1	132678180	132678184	9:132678182+
1	184694304	184694304	-	GGACA	m6A	1	184694302	184694306	1:184694304-
16	75229734	75229734	-	GGACA	m6A	1	75229732	75229736	16:75229734-
1	180976498	180976498	-	TGACA	m6A	1	180976496	180976500	1:180976498-
16	30443874	30443874	-	GGACA	m6A	1	30443872	30443876	16:30443874-
20	35654517	35654517	-	GAACA	m6A	1	35654515	35654519	20:35654517-
1	8013984	8013984	-	GGACA	m6A	1	8013982	8013986	1:8013984-
1	9730203	9730203	-	GGACA	m6A	1	9730201	9730205	1:9730203-
1	26774735	26774735	+	TGACA	m6A	1	26774733	26774737	1:26774735+
1	54850697	54850697	-	GGACA	m6A	1	54850695	54850699	1:54850697-
1	179072430	179072430	+	GGACA	m6A	1	179072428	179072432	1:179072430+
1	211575491	211575491	-	TAACA	m6A	1	211575489	211575493	1:211575491-
10	51698262	51698262	-	AGACA	m6A	1	51698260	51698264	10:51698262-
10	96160438	96160438	+	GGACA	m6A	1	96160436	96160440	10:96160438+
10	99613744	99613744	-	AGACA	m6A	1	99613742	99613746	10:99613744-
12	45926274	45926274	-	GGACA	m6A	1	45926272	45926276	12:45926274-
12	51063840	51063840	-	GGACA	m6A	1	51063838	51063842	12:51063840-
12	74539060	74539060	+	GGACA	m6A	1	74539058	74539062	12:74539060+
14	22877848	22877848	+	GGACA	m6A	1	22877846	22877850	14:22877848+
14	49633561	49633561	-	GGACA	m6A	1	49633559	49633563	14:49633561-
14	92797538	92797538	+	CAACA	m6A	0	92797536	92797540	14:92797538+
15	22823893	22823893	+	AGACA	m6A	1	22823891	22823895	15:22823893+
15	40956020	40956020	+	GGACA	m6A	1	40956018	40956022	15:40956020+
15	44536284	44536284	-	GGACA	m6A	1	44536282	44536286	15:44536284-
16	3383474	3383474	-	GGACA	m6A	1	3383472	3383476	16:3383474-
16	8795951	8795951	-	GAACA	m6A	1	8795949	8795953	16:8795951-
16	23667196	23667196	+	GGACA	m6A	1	23667194	23667198	16:23667196+
16	87832483	87832483	-	TGACA	m6A	1	87832481	87832485	16:87832483-
17	5444033	5444033	-	AGACA	m6A	1	5444031	5444035	17:5444033-
17	5474598	5474598	-	GGACA	m6A	1	5474596	5474600	17:5474598-
17	17491962	17491962	+	AAACA	m6A	1	17491960	17491964	17:17491962+
17	28634762	28634762	-	AAACA	m6A	1	28634760	28634764	17:28634762-
17	37553354	37553354	-	GGACA	m6A	1	37553352	37553356	17:37553354-
17	50485025	50485025	+	GGACA	m6A	1	50485023	50485027	17:50485025+
17	76396706	76396706	-	GGACA	m6A	1	76396704	76396708	17:76396706-
17	81557149	81557149	-	GGACA	m6A	1	81557147	81557151	17:81557149-
19	2226723	2226723	+	GGACA	m6A	1	2226721	2226725	19:2226723+
19	4793017	4793017	+	GGACA	m6A	1	4793015	4793019	19:4793017+
19	18867521	18867521	+	GGACA	m6A	1	18867519	18867523	19:18867521+
19	50798495	50798495	-	GGACA	m6A	1	50798493	50798497	19:50798495-
19	58472646	58472646	+	AGACA	m6A	1	58472644	58472648	19:58472646+
2	11192620	11192620	-	GGACA	m6A	1	11192618	11192622	2:11192620-
2	28869782	28869782	-	AAACA	m6A	1	28869780	28869784	2:28869782-
2	38985941	38985941	-	CGACA	m6A	0	38985939	38985943	2:38985941-
2	64551524	64551524	+	AGACA	m6A	1	64551522	64551526	2:64551524+
2	219182223	219182223	+	GAACA	m6A	1	219182221	219182225	2:219182223+
2	233841386	233841386	-	GAACA	m6A	1	233841384	233841388	2:233841386-
20	3784696	3784696	-	GGACA	m6A	1	3784694	3784698	20:3784696-
20	34740724	34740724	-	GAACA	m6A	1	34740722	34740726	20:34740724-
20	62813097	62813097	+	GGACA	m6A	1	62813095	62813099	20:62813097+
20	62910993	62910993	-	TGACA	m6A	1	62910991	62910995	20:62910993-
20	63203276	63203276	-	GGACA	m6A	1	63203274	63203278	20:63203276-
21	37512387	37512387	+	GGACA	m6A	1	37512385	37512389	21:37512387+
3	172397339	172397339	+	GGACA	m6A	1	172397337	172397341	3:172397339+
4	13602677	13602677	-	GGACA	m6A	1	13602675	13602679	4:13602677-
4	42086286	42086286	+	GGACA	m6A	1	42086284	42086288	4:42086286+
5	1463611	1463611	-	GGACA	m6A	1	1463609	1463613	5:1463611-
5	14710886	14710886	-	GGACA	m6A	1	14710884	14710888	5:14710886-
6	34858761	34858761	+	GGACA	m6A	1	34858759	34858763	6:34858761+
6	36924975	36924975	+	GGACA	m6A	1	36924973	36924977	6:36924975+
6	43357660	43357660	-	GGACA	m6A	1	43357658	43357662	6:43357660-
6	81750401	81750401	-	AAACA	m6A	1	81750399	81750403	6:81750401-
7	5068725	5068725	+	GGACA	m6A	1	5068723	5068727	7:5068725+
7	7573511	7573511	+	GAACA	m6A	1	7573509	7573513	7:7573511+
7	40094667	40094667	+	AGACA	m6A	1	40094665	40094669	7:40094667+
7	139079679	139079679	-	GGACA	m6A	1	139079677	139079681	7:139079679-
7	152162840	152162840	-	GGACA	m6A	1	152162838	152162842	7:152162840-
8	37860058	37860058	-	GGACA	m6A	1	37860056	37860060	8:37860058-
9	91409575	91409575	-	TAACA	m6A	1	91409573	91409577	9:91409575-
9	114643648	114643648	+	AGACA	m6A	1	114643646	114643650	9:114643648+
9	122820476	122820476	-	AGACA	m6A	1	122820474	122820478	9:122820476-
9	130885084	130885084	+	AGACA	m6A	1	130885082	130885086	9:130885084+
X	85864474	85864474	-	GGACA	m6A	1	85864472	85864476	X:85864474-
17	44206936	44206936	-	GGACA	m6A	1	44206934	44206938	17:44206936-
19	47000754	47000754	+	GAACA	m6A	1	47000752	47000756	19:47000754+
3	184321447	184321447	+	GGACA	m6A	1	184321445	184321449	3:184321447+
5	139680906	139680906	+	GGACA	m6A	1	139680904	139680908	5:139680906+
6	26376964	26376964	+	GGACA	m6A	1	26376962	26376966	6:26376964+
19	19506250	19506250	+	GAACA	m6A	1	19506248	19506252	19:19506250+
22	44862524	44862524	+	GGACA	m6A	1	44862522	44862526	22:44862524+
12	57516808	57516808	-	GAACA	m6A	1	57516806	57516810	12:57516808-
17	82443488	82443488	-	GGACA	m6A	1	82443486	82443490	17:82443488-
20	36591289	36591289	+	GGACA	m6A	1	36591287	36591291	20:36591289+
3	49533156	49533156	+	GAACA	m6A	1	49533154	49533158	3:49533156+
3	49533340	49533340	+	GGACA	m6A	1	49533338	49533342	3:49533340+
1	110341516	110341516	+	AGACA	m6A	1	110341514	110341518	1:110341516+
1	110342041	110342041	+	AGACA	m6A	1	110342039	110342043	1:110342041+
1	110342143	110342143	+	AGACA	m6A	1	110342141	110342145	1:110342143+
1	113911692	113911692	+	TGACA	m6A	1	113911690	113911694	1:113911692+
1	113940488	113940488	+	GGACA	m6A	1	113940486	113940490	1:113940488+
1	114397481	114397481	-	GGACA	m6A	1	114397479	114397483	1:114397481-
1	114774296	114774296	-	GGACA	m6A	1	114774294	114774298	1:114774296-
1	12011803	12011803	+	GGACA	m6A	1	12011801	12011805	1:12011803+
1	149943980	149943980	-	AAACA	m6A	1	149943978	149943982	1:149943980-
1	150471167	150471167	+	GGACA	m6A	1	150471165	150471169	1:150471167+
1	150472548	150472548	+	GAACA	m6A	1	150472546	150472550	1:150472548+
1	151405590	151405590	-	AGACA	m6A	1	151405588	151405592	1:151405590-
1	153645209	153645209	+	GGACA	m6A	1	153645207	153645211	1:153645209+
1	153974633	153974633	-	AGACA	m6A	1	153974631	153974635	1:153974633-
1	154601533	154601533	-	GAACA	m6A	1	154601531	154601535	1:154601533-
1	154601607	154601607	-	AGACA	m6A	1	154601605	154601609	1:154601607-
1	155320537	155320537	+	GAACA	m6A	1	155320535	155320539	1:155320537+
1	155738362	155738362	+	GGACA	m6A	1	155738360	155738364	1:155738362+
1	155765263	155765263	-	GGACA	m6A	1	155765261	155765265	1:155765263-
1	156200318	156200318	+	GGACA	m6A	1	156200316	156200320	1:156200318+
1	156594722	156594722	-	GGACA	m6A	1	156594720	156594724	1:156594722-
1	15568232	15568232	+	GAACA	m6A	1	15568230	15568234	1:15568232+
1	1665303	1665303	-	GGACA	m6A	1	1665301	1665305	1:1665303-
1	15661095	15661095	+	GAACA	m6A	1	15661093	15661097	1:15661095+
1	15727169	15727169	+	AGACA	m6A	1	15727167	15727171	1:15727169+
1	161756933	161756933	+	AAACA	m6A	1	161756931	161756935	1:161756933+
1	15929404	15929404	+	GGACA	m6A	1	15929402	15929406	1:15929404+
1	15935542	15935542	+	GAACA	m6A	1	15935540	15935544	1:15935542+
1	15939487	15939487	+	GGACA	m6A	1	15939485	15939489	1:15939487+
1	15939525	15939525	+	GGACA	m6A	1	15939523	15939527	1:15939525+
1	165907912	165907912	+	TGACA	m6A	1	165907910	165907914	1:165907912+
1	168242580	168242580	+	GGACA	m6A	1	168242578	168242582	1:168242580+
1	171541249	171541249	+	CGACA	m6A	0	171541247	171541251	1:171541249+
1	171541308	171541308	+	GGACA	m6A	1	171541306	171541310	1:171541308+
1	171591684	171591684	+	GGACA	m6A	1	171591682	171591686	1:171591684+
1	179072119	179072119	+	AGACA	m6A	1	179072117	179072121	1:179072119+
1	179108824	179108824	-	GGACA	m6A	1	179108822	179108826	1:179108824-
1	180094372	180094372	+	AGACA	m6A	1	180094370	180094374	1:180094372+
1	180111305	180111305	+	GGACA	m6A	1	180111303	180111307	1:180111305+
1	180884322	180884322	+	AAACA	m6A	1	180884320	180884324	1:180884322+
1	180884362	180884362	+	GGACA	m6A	1	180884360	180884364	1:180884362+
1	180976055	180976055	-	GGACA	m6A	1	180976053	180976057	1:180976055-
1	181089849	181089849	+	AGACA	m6A	1	181089847	181089851	1:181089849+
1	198319934	198319934	+	GGACA	m6A	1	198319932	198319936	1:198319934+
1	200409062	200409062	-	GGACA	m6A	1	200409060	200409064	1:200409062-
1	200618025	200618025	-	GGACA	m6A	1	200618023	200618027	1:200618025-
1	200849122	200849122	+	GGACA	m6A	1	200849120	200849124	1:200849122+
1	201876250	201876250	+	GGACA	m6A	1	201876248	201876252	1:201876250+
1	201969651	201969651	+	GGACA	m6A	1	201969649	201969653	1:201969651+
1	201969679	201969679	+	AGACA	m6A	1	201969677	201969681	1:201969679+
1	205147485	205147485	-	TGACA	m6A	1	205147483	205147487	1:205147485-
1	206732791	206732791	+	AGACA	m6A	1	206732789	206732793	1:206732791+
1	20501138	20501138	-	GGACA	m6A	1	20501136	20501140	1:20501138-
1	211313742	211313742	+	AGACA	m6A	1	211313740	211313744	1:211313742+
1	211313781	211313781	+	GGACA	m6A	1	211313779	211313783	1:211313781+
1	2184989	2184989	-	GGACA	m6A	1	2184987	2184991	1:2184989-
1	213241580	213241580	+	CAACA	m6A	0	213241578	213241582	1:213241580+
1	214640867	214640867	+	AAACA	m6A	1	214640865	214640869	1:214640867+
1	217619975	217619975	-	GGACA	m6A	1	217619973	217619977	1:217619975-
1	217620018	217620018	-	GGACA	m6A	1	217620016	217620020	1:217620018-
1	219997097	219997097	-	GGACA	m6A	1	219997095	219997099	1:219997097-
1	224389739	224389739	-	GGACA	m6A	1	224389737	224389741	1:224389739-
1	226152404	226152404	-	GGACA	m6A	1	226152402	226152406	1:226152404-
1	226152433	226152433	-	TGACA	m6A	1	226152431	226152435	1:226152433-
1	227781001	227781001	+	GGACA	m6A	1	227780999	227781003	1:227781001+
1	228175354	228175354	+	GGACA	m6A	1	228175352	228175356	1:228175354+
1	229325218	229325218	-	GGACA	m6A	1	229325216	229325220	1:229325218-
1	229594475	229594475	-	GGACA	m6A	1	229594473	229594477	1:229594475-
1	231335721	231335721	-	AGACA	m6A	1	231335719	231335723	1:231335721-
1	233258261	233258261	-	GGACA	m6A	1	233258259	233258263	1:233258261-
1	234383880	234383880	+	GAACA	m6A	1	234383878	234383882	1:234383880+
1	234607296	234607296	-	AGACA	m6A	1	234607294	234607298	1:234607296-
1	235182120	235182120	-	GGACA	m6A	1	235182118	235182122	1:235182120-
1	23509791	23509791	-	GGACA	m6A	1	23509789	23509793	1:23509791-
1	23751264	23751264	+	GGACA	m6A	1	23751262	23751266	1:23751264+
1	23759623	23759623	+	GGACA	m6A	1	23759621	23759625	1:23759623+
1	241635573	241635573	-	AAACA	m6A	1	241635571	241635575	1:241635573-
1	246665799	246665799	+	TGACA	m6A	1	246665797	246665801	1:246665799+
1	246665832	246665832	+	AGACA	m6A	1	246665830	246665834	1:246665832+
1	25832142	25832142	+	TGACA	m6A	1	25832140	25832144	1:25832142+
1	26170755	26170755	+	GGACA	m6A	1	26170753	26170757	1:26170755+
1	28334573	28334573	+	GGACA	m6A	1	28334571	28334575	1:28334573+
1	28334663	28334663	+	GGACA	m6A	1	28334661	28334665	1:28334663+
1	28334882	28334882	+	GGACA	m6A	1	28334880	28334884	1:28334882+
1	28537991	28537991	+	GGACA	m6A	1	28537989	28537993	1:28537991+
1	28538219	28538219	+	GGACA	m6A	1	28538217	28538221	1:28538219+
1	28538555	28538555	+	GAACA	m6A	1	28538553	28538557	1:28538555+
1	28742693	28742693	+	GGACA	m6A	1	28742691	28742695	1:28742693+
1	32171068	32171068	+	GGACA	m6A	1	32171066	32171070	1:32171068+
1	32181338	32181338	+	GGACA	m6A	1	32181336	32181340	1:32181338+
1	33299444	33299444	+	GGACA	m6A	1	33299442	33299446	1:33299444+
1	34855418	34855418	-	GAACA	m6A	1	34855416	34855420	1:34855418-
1	35114895	35114895	+	GGACA	m6A	1	35114893	35114897	1:35114895+
1	36303992	36303992	+	GGACA	m6A	1	36303990	36303994	1:36303992+
1	36304189	36304189	+	GGACA	m6A	1	36304187	36304191	1:36304189+
1	36455808	36455808	-	AGACA	m6A	1	36455806	36455810	1:36455808-
1	37799920	37799920	+	AGACA	m6A	1	37799918	37799922	1:37799920+
1	40239106	40239106	+	CGACA	m6A	0	40239104	40239108	1:40239106+
1	40240296	40240296	+	GGACA	m6A	1	40240294	40240298	1:40240296+
1	43990458	43990458	+	GGACA	m6A	1	43990456	43990460	1:43990458+
1	52688053	52688053	-	GGACA	m6A	1	52688051	52688055	1:52688053-
1	54096782	54096782	+	GGACA	m6A	1	54096780	54096784	1:54096782+
1	54741844	54741844	+	TGACA	m6A	1	54741842	54741846	1:54741844+
1	54851695	54851695	-	GGACA	m6A	1	54851693	54851697	1:54851695-
1	6098755	6098755	+	GGACA	m6A	1	6098753	6098757	1:6098755+
1	62444935	62444935	+	GGACA	m6A	1	62444933	62444937	1:62444935+
1	62450599	62450599	+	GAACA	m6A	1	62450597	62450601	1:62450599+
1	6621773	6621773	+	GGACA	m6A	1	6621771	6621775	1:6621773+
1	67412788	67412788	-	GGACA	m6A	1	67412786	67412790	1:67412788-
1	78013273	78013273	+	AGACA	m6A	1	78013271	78013275	1:78013273+
1	85583225	85583225	+	GGACA	m6A	1	85583223	85583227	1:85583225+
1	88833457	88833457	+	AGACA	m6A	1	88833455	88833459	1:88833457+
1	89934954	89934954	+	GAACA	m6A	1	89934952	89934956	1:89934954+
1	89935417	89935417	+	GGACA	m6A	1	89935415	89935419	1:89935417+
1	93876703	93876703	-	AGACA	m6A	1	93876701	93876705	1:93876703-
10	99611035	99611035	-	GGACA	m6A	1	99611033	99611037	10:99611035-
10	99755837	99755837	+	GGACA	m6A	1	99755835	99755839	10:99755837+
10	101799058	101799058	-	GAACA	m6A	1	101799056	101799060	10:101799058-
10	102066481	102066481	+	GGACA	m6A	1	102066479	102066483	10:102066481+
10	102067867	102067867	+	GGACA	m6A	1	102067865	102067869	10:102067867+
10	102067887	102067887	+	TGACA	m6A	1	102067885	102067889	10:102067887+
10	102140001	102140001	+	AGACA	m6A	1	102139999	102140003	10:102140001+
10	102630254	102630254	+	GGACA	m6A	1	102630252	102630256	10:102630254+
10	103388371	103388371	+	GGACA	m6A	1	103388369	103388373	10:103388371+
10	103425330	103425330	+	GGACA	m6A	1	103425328	103425332	10:103425330+
10	103445570	103445570	+	GGACA	m6A	1	103445568	103445572	10:103445570+
10	1017217	1017217	+	GGACA	m6A	1	1017215	1017219	10:1017217+
10	110510492	110510492	+	GGACA	m6A	1	110510490	110510494	10:110510492+
10	113908302	113908302	+	GGACA	m6A	1	113908300	113908304	10:113908302+
10	114975215	114975215	+	GGACA	m6A	1	114975213	114975217	10:114975215+
10	117284237	117284237	-	GGACA	m6A	1	117284235	117284239	10:117284237-
10	119042446	119042446	-	GGACA	m6A	1	119042444	119042448	10:119042446-
10	119575415	119575415	-	AGACA	m6A	1	119575413	119575417	10:119575415-
10	119898554	119898554	+	GGACA	m6A	1	119898552	119898556	10:119898554+
10	119940737	119940737	+	AGACA	m6A	1	119940735	119940739	10:119940737+
10	119940784	119940784	+	GGACA	m6A	1	119940782	119940786	10:119940784+
10	124985173	124985173	+	AGACA	m6A	1	124985171	124985175	10:124985173+
10	125836289	125836289	+	GGACA	m6A	1	125836287	125836291	10:125836289+
10	128115890	128115890	-	AGACA	m6A	1	128115888	128115892	10:128115890-
10	13209323	13209323	+	AGACA	m6A	1	13209321	13209325	10:13209323+
10	131955902	131955902	+	GGACA	m6A	1	131955900	131955904	10:131955902+
10	14521021	14521021	-	TGACA	m6A	1	14521019	14521023	10:14521021-
10	30313629	30313629	-	GAACA	m6A	1	30313627	30313631	10:30313629-
10	30313701	30313701	-	AAACA	m6A	1	30313699	30313703	10:30313701-
10	43386842	43386842	-	AGACA	m6A	1	43386840	43386844	10:43386842-
10	43387664	43387664	-	AGACA	m6A	1	43387662	43387666	10:43387664-
10	51698804	51698804	-	GGACA	m6A	1	51698802	51698806	10:51698804-
10	5749339	5749339	+	GAACA	m6A	1	5749337	5749341	10:5749339+
10	5765977	5765977	-	GGACA	m6A	1	5765975	5765979	10:5765977-
10	62805676	62805676	+	GGACA	m6A	1	62805674	62805678	10:62805676+
10	67916551	67916551	+	AAACA	m6A	1	67916549	67916553	10:67916551+
10	69208973	69208973	+	AAACA	m6A	1	69208971	69208975	10:69208973+
10	71750535	71750535	-	GGACA	m6A	1	71750533	71750537	10:71750535-
10	71750892	71750892	-	GGACA	m6A	1	71750890	71750894	10:71750892-
10	72275224	72275224	+	AGACA	m6A	1	72275222	72275226	10:72275224+
10	72367815	72367815	-	GAACA	m6A	1	72367813	72367817	10:72367815-
10	73783194	73783194	+	GGACA	m6A	1	73783192	73783196	10:73783194+
10	75150620	75150620	+	GGACA	m6A	1	75150618	75150622	10:75150620+
10	75399048	75399048	-	GGACA	m6A	1	75399046	75399050	10:75399048-
10	75400014	75400014	-	GGACA	m6A	1	75400012	75400016	10:75400014-
10	79315524	79315524	+	GGACA	m6A	1	79315522	79315526	10:79315524+
10	80518207	80518207	+	AGACA	m6A	1	80518205	80518209	10:80518207+
10	84372125	84372125	+	GGACA	m6A	1	84372123	84372127	10:84372125+
10	86437367	86437367	-	TGACA	m6A	1	86437365	86437369	10:86437367-
10	86500192	86500192	-	GGACA	m6A	1	86500190	86500194	10:86500192-
10	92694731	92694731	+	GGACA	m6A	1	92694729	92694733	10:92694731+
10	96156861	96156861	+	TGACA	m6A	1	96156859	96156863	10:96156861+
11	1010880	1010880	+	AGACA	m6A	1	1010878	1010882	11:1010880+
11	106009698	106009698	-	GGACA	m6A	1	106009696	106009700	11:106009698-
11	108104400	108104400	+	GGACA	m6A	1	108104398	108104402	11:108104400+
11	10778817	10778817	+	AGACA	m6A	1	10778815	10778819	11:10778817+
11	10853240	10853240	-	TGACA	m6A	1	10853238	10853242	11:10853240-
11	117167601	117167601	+	TGACA	m6A	1	117167599	117167603	11:117167601+
11	118504892	118504892	+	GGACA	m6A	1	118504890	118504894	11:118504892+
11	118600892	118600892	+	AGACA	m6A	1	118600890	118600894	11:118600892+
11	119094228	119094228	-	TAACA	m6A	1	119094226	119094230	11:119094228-
11	11942622	11942622	+	CAACA	m6A	0	11942620	11942624	11:11942622+
11	11942834	11942834	+	GGACA	m6A	1	11942832	11942836	11:11942834+
11	123058679	123058679	-	GGACA	m6A	1	123058677	123058681	11:123058679-
11	295156	295156	+	GGACA	m6A	1	295154	295158	11:295156+
11	33710200	33710200	-	GGACA	m6A	1	33710198	33710202	11:33710200-
11	33710219	33710219	-	GAACA	m6A	1	33710217	33710221	11:33710219-
11	35229314	35229314	+	GGACA	m6A	1	35229312	35229316	11:35229314+
11	35229373	35229373	+	AAACA	m6A	1	35229371	35229375	11:35229373+
11	35229397	35229397	+	GGACA	m6A	1	35229395	35229399	11:35229397+
11	35229404	35229404	+	TAACA	m6A	1	35229402	35229406	11:35229404+
11	44244325	44244325	+	GGACA	m6A	1	44244323	44244327	11:44244325+
11	45811706	45811706	+	GGACA	m6A	1	45811704	45811708	11:45811706+
11	47239651	47239651	-	AAACA	m6A	1	47239649	47239653	11:47239651-
11	47571624	47571624	+	AGACA	m6A	1	47571622	47571626	11:47571624+
11	57661579	57661579	+	AAACA	m6A	1	57661577	57661581	11:57661579+
11	57700130	57700130	+	GGACA	m6A	1	57700128	57700132	11:57700130+
11	57700289	57700289	+	GGACA	m6A	1	57700287	57700291	11:57700289+
11	58617321	58617321	+	GGACA	m6A	1	58617319	58617323	11:58617321+
11	58617732	58617732	+	GGACA	m6A	1	58617730	58617734	11:58617732+
11	59151897	59151897	+	GGACA	m6A	1	59151895	59151899	11:59151897+
11	59153015	59153015	+	GGACA	m6A	1	59153013	59153017	11:59153015+
11	59576587	59576587	-	GGACA	m6A	1	59576585	59576589	11:59576587-
11	59806463	59806463	-	GGACA	m6A	1	59806461	59806465	11:59806463-
11	61368629	61368629	+	GGACA	m6A	1	61368627	61368631	11:61368629+
11	62520804	62520804	-	GGACA	m6A	1	62520802	62520806	11:62520804-
11	62521137	62521137	-	GGACA	m6A	1	62521135	62521139	11:62521137-
11	62522127	62522127	-	GGACA	m6A	1	62522125	62522129	11:62522127-
11	62523279	62523279	-	GGACA	m6A	1	62523277	62523281	11:62523279-
11	62533581	62533581	-	GGACA	m6A	1	62533579	62533583	11:62533581-
11	62533902	62533902	-	GGACA	m6A	1	62533900	62533904	11:62533902-
11	62786839	62786839	+	GGACA	m6A	1	62786837	62786841	11:62786839+
11	62888777	62888777	+	AAACA	m6A	1	62888775	62888779	11:62888777+
11	65424408	65424408	+	GAACA	m6A	1	65424406	65424410	11:65424408+
11	6682015	6682015	-	GGACA	m6A	1	6682013	6682017	11:6682015-
11	68262754	68262754	-	CAACA	m6A	0	68262752	68262756	11:68262754-
11	72014021	72014021	-	GGACA	m6A	1	72014019	72014023	11:72014021-
11	72015608	72015608	-	GGACA	m6A	1	72015606	72015610	11:72015608-
11	74836499	74836499	+	GAACA	m6A	1	74836497	74836501	11:74836499+
11	77667124	77667124	-	GGACA	m6A	1	77667122	77667126	11:77667124-
11	77701799	77701799	-	GGACA	m6A	1	77701797	77701801	11:77701799-
11	83165856	83165856	+	GAACA	m6A	1	83165854	83165858	11:83165856+
11	83168723	83168723	+	GGACA	m6A	1	83168721	83168725	11:83168723+
11	83169575	83169575	+	GGACA	m6A	1	83169573	83169577	11:83169575+
11	83169797	83169797	+	AGACA	m6A	1	83169795	83169799	11:83169797+
11	85663722	85663722	-	GGACA	m6A	1	85663720	85663724	11:85663722-
11	9204013	9204013	-	GGACA	m6A	1	9204011	9204015	11:9204013-
11	95068060	95068060	+	GGACA	m6A	1	95068058	95068062	11:95068060+
11	9779671	9779671	-	TGACA	m6A	1	9779669	9779673	11:9779671-
12	896294	896294	+	AGACA	m6A	1	896292	896296	12:896294+
12	908801	908801	+	AGACA	m6A	1	908799	908803	12:908801+
12	101746889	101746889	-	TGACA	m6A	1	101746887	101746891	12:101746889-
12	103776873	103776873	-	AAACA	m6A	1	103776871	103776875	12:103776873-
12	107734275	107734275	-	GGACA	m6A	1	107734273	107734277	12:107734275-
12	10699542	10699542	-	GGACA	m6A	1	10699540	10699544	12:10699542-
12	113158689	113158689	-	AGACA	m6A	1	113158687	113158691	12:113158689-
12	115991580	115991580	-	AGACA	m6A	1	115991578	115991582	12:115991580-
12	117145907	117145907	-	AGACA	m6A	1	117145905	117145909	12:117145907-
12	120097170	120097170	-	GGACA	m6A	1	120097168	120097172	12:120097170-
12	120491112	120491112	-	AGACA	m6A	1	120491110	120491114	12:120491112-
12	120503649	120503649	-	GAACA	m6A	1	120503647	120503651	12:120503649-
12	121779299	121779299	-	GGACA	m6A	1	121779297	121779301	12:121779299-
12	121779368	121779368	-	GAACA	m6A	1	121779366	121779370	12:121779368-
12	122142416	122142416	+	GGACA	m6A	1	122142414	122142418	12:122142416+
12	122142545	122142545	+	TGACA	m6A	1	122142543	122142547	12:122142545+
12	122142779	122142779	+	GGACA	m6A	1	122142777	122142781	12:122142779+
12	12119050	12119050	-	GGACA	m6A	1	12119048	12119052	12:12119050-
12	123621309	123621309	-	AAACA	m6A	1	123621307	123621311	12:123621309-
12	123621355	123621355	-	CAACA	m6A	0	123621353	123621357	12:123621355-
12	124372547	124372547	-	GGACA	m6A	1	124372545	124372549	12:124372547-
12	12476805	12476805	-	AGACA	m6A	1	12476803	12476807	12:12476805-
12	12477299	12477299	-	GGACA	m6A	1	12477297	12477301	12:12477299-
12	12721142	12721142	+	GGACA	m6A	1	12721140	12721144	12:12721142+
12	132771556	132771556	-	AGACA	m6A	1	132771554	132771558	12:132771556-
12	1592883	1592883	-	GGACA	m6A	1	1592881	1592885	12:1592883-
12	1593033	1593033	-	GGACA	m6A	1	1593031	1593035	12:1593033-
12	26964800	26964800	+	GGACA	m6A	1	26964798	26964802	12:26964800+
12	26974089	26974089	-	AAACA	m6A	1	26974087	26974091	12:26974089-
12	2858756	2858756	-	GGACA	m6A	1	2858754	2858758	12:2858756-
12	32747285	32747285	-	GGACA	m6A	1	32747283	32747287	12:32747285-
12	285434	285434	-	GGACA	m6A	1	285432	285436	12:285434-
12	45851745	45851745	+	AGACA	m6A	1	45851743	45851747	12:45851745+
12	45922027	45922027	-	GGACA	m6A	1	45922025	45922029	12:45922027-
12	45927833	45927833	-	GGACA	m6A	1	45927831	45927835	12:45927833-
12	47078071	47078071	-	TGACA	m6A	1	47078069	47078073	12:47078071-
12	48343043	48343043	-	GGACA	m6A	1	48343041	48343045	12:48343043-
12	49026583	49026583	-	GGACA	m6A	1	49026581	49026585	12:49026583-
12	49031493	49031493	-	GGACA	m6A	1	49031491	49031495	12:49031493-
12	49838483	49838483	-	GGACA	m6A	1	49838481	49838485	12:49838483-
12	50475871	50475871	+	CAACA	m6A	0	50475869	50475873	12:50475871+
12	51064140	51064140	-	GAACA	m6A	1	51064138	51064142	12:51064140-
12	53382691	53382691	+	GGACA	m6A	1	53382689	53382693	12:53382691+
12	54396162	54396162	-	AGACA	m6A	1	54396160	54396164	12:54396162-
12	56004889	56004889	+	GGACA	m6A	1	56004887	56004891	12:56004889+
12	56206606	56206606	-	AGACA	m6A	1	56206604	56206608	12:56206606-
12	57254966	57254966	-	GGACA	m6A	1	57254964	57254968	12:57254966-
12	57768794	57768794	-	AAACA	m6A	1	57768792	57768796	12:57768794-
12	57823459	57823459	-	GGACA	m6A	1	57823457	57823461	12:57823459-
12	6329400	6329400	-	CGACA	m6A	0	6329398	6329402	12:6329400-
12	67306227	67306227	+	GGACA	m6A	1	67306225	67306229	12:67306227+
12	68765275	68765275	+	TGACA	m6A	1	68765273	68765277	12:68765275+
12	6937218	6937218	+	AGACA	m6A	1	6937216	6937220	12:6937218+
12	71785699	71785699	+	AGACA	m6A	1	71785697	71785701	12:71785699+
12	74538789	74538789	+	GGACA	m6A	1	74538787	74538791	12:74538789+
12	85301370	85301370	+	GGACA	m6A	1	85301368	85301372	12:85301370+
12	753750	753750	+	GGACA	m6A	1	753748	753752	12:753750+
12	753756	753756	+	GGACA	m6A	1	753754	753758	12:753756+
12	88195667	88195667	+	TGACA	m6A	1	88195665	88195669	12:88195667+
12	89655870	89655870	-	AAACA	m6A	1	89655868	89655872	12:89655870-
12	92143904	92143904	-	GGACA	m6A	1	92143902	92143906	12:92143904-
12	92144353	92144353	-	GGACA	m6A	1	92144351	92144355	12:92144353-
13	108229544	108229544	+	AGACA	m6A	1	108229542	108229546	13:108229544+
13	110639927	110639927	+	GGACA	m6A	1	110639925	110639929	13:110639927+
13	110719940	110719940	+	GGACA	m6A	1	110719938	110719942	13:110719940+
13	110879728	110879728	-	GAACA	m6A	1	110879726	110879730	13:110879728-
13	114325857	114325857	+	GGACA	m6A	1	114325855	114325859	13:114325857+
13	28292546	28292546	+	GGACA	m6A	1	28292544	28292548	13:28292546+
13	29513970	29513970	-	TGACA	m6A	1	29513968	29513972	13:29513970-
13	42303347	42303347	+	AGACA	m6A	1	42303345	42303349	13:42303347+
13	72759652	72759652	-	GAACA	m6A	1	72759650	72759654	13:72759652-
13	72759671	72759671	-	AGACA	m6A	1	72759669	72759673	13:72759671-
13	77000727	77000727	+	CAACA	m6A	0	77000725	77000729	13:77000727+
13	77007637	77007637	-	GGACA	m6A	1	77007635	77007639	13:77007637-
13	98022160	98022160	+	GAACA	m6A	1	98022158	98022162	13:98022160+
14	102209648	102209648	+	TGACA	m6A	1	102209646	102209650	14:102209648+
14	103560352	103560352	-	AGACA	m6A	1	103560350	103560354	14:103560352-
14	105470354	105470354	+	GGACA	m6A	1	105470352	105470356	14:105470354+
14	21393962	21393962	-	AAACA	m6A	1	21393960	21393964	14:21393962-
14	24437242	24437242	+	GGACA	m6A	1	24437240	24437244	14:24437242+
14	34516258	34516258	-	GGACA	m6A	1	34516256	34516260	14:34516258-
14	35081112	35081112	+	AGACA	m6A	1	35081110	35081114	14:35081112+
14	39181841	39181841	+	AGACA	m6A	1	39181839	39181843	14:39181841+
14	49894173	49894173	+	GGACA	m6A	1	49894171	49894175	14:49894173+
14	50118591	50118591	-	AGACA	m6A	1	50118589	50118593	14:50118591-
14	55612142	55612142	+	AAACA	m6A	1	55612140	55612144	14:55612142+
14	57208475	57208475	-	GAACA	m6A	1	57208473	57208477	14:57208475-
14	57208487	57208487	-	AAACA	m6A	1	57208485	57208489	14:57208487-
14	63375817	63375817	-	GGACA	m6A	1	63375815	63375819	14:63375817-
14	64487555	64487555	-	TGACA	m6A	1	64487553	64487557	14:64487555-
14	64487816	64487816	-	AAACA	m6A	1	64487814	64487818	14:64487816-
14	64522227	64522227	+	AGACA	m6A	1	64522225	64522229	14:64522227+
14	64523060	64523060	+	AAACA	m6A	1	64523058	64523062	14:64523060+
14	64523529	64523529	+	GAACA	m6A	1	64523527	64523531	14:64523529+
14	67359806	67359806	-	TGACA	m6A	1	67359804	67359808	14:67359806-
14	68874705	68874705	-	TGACA	m6A	1	68874703	68874707	14:68874705-
14	73712299	73712299	-	GGACA	m6A	1	73712297	73712301	14:73712299-
14	73718709	73718709	-	AGACA	m6A	1	73718707	73718711	14:73718709-
14	77427223	77427223	-	GGACA	m6A	1	77427221	77427225	14:77427223-
14	81477088	81477088	-	GAACA	m6A	1	81477086	81477090	14:81477088-
14	89963553	89963553	+	AGACA	m6A	1	89963551	89963555	14:89963553+
14	89963572	89963572	+	GGACA	m6A	1	89963570	89963574	14:89963572+
14	92797526	92797526	+	AGACA	m6A	1	92797524	92797528	14:92797526+
14	94079617	94079617	-	GGACA	m6A	1	94079615	94079619	14:94079617-
15	101177396	101177396	-	GGACA	m6A	1	101177394	101177398	15:101177396-
15	29268834	29268834	-	GAACA	m6A	1	29268832	29268836	15:29268834-
15	31372406	31372406	+	AAACA	m6A	1	31372404	31372408	15:31372406+
15	31372557	31372557	+	GGACA	m6A	1	31372555	31372559	15:31372557+
15	32637177	32637177	+	TGACA	m6A	1	32637175	32637179	15:32637177+
15	40393733	40393733	+	GGACA	m6A	1	40393731	40393735	15:40393733+
15	40573842	40573842	+	AGACA	m6A	1	40573840	40573844	15:40573842+
15	41749896	41749896	+	AGACA	m6A	1	41749894	41749898	15:41749896+
15	42448435	42448435	-	GGACA	m6A	1	42448433	42448437	15:42448435-
15	48878883	48878883	+	GGACA	m6A	1	48878881	48878885	15:48878883+
15	48879568	48879568	+	TGACA	m6A	1	48879566	48879570	15:48879568+
15	48879660	48879660	+	GAACA	m6A	1	48879658	48879662	15:48879660+
15	49127626	49127626	-	TGACA	m6A	1	49127624	49127628	15:49127626-
15	55360644	55360644	-	TGACA	m6A	1	55360642	55360646	15:55360644-
15	55360774	55360774	-	GAACA	m6A	1	55360772	55360776	15:55360774-
15	58597562	58597562	-	GGACA	m6A	1	58597560	58597564	15:58597562-
15	65691187	65691187	-	AGACA	m6A	1	65691185	65691189	15:65691187-
15	67191188	67191188	+	GGACA	m6A	1	67191186	67191190	15:67191188+
15	67194761	67194761	+	AGACA	m6A	1	67194759	67194763	15:67194761+
15	68291091	68291091	+	AGACA	m6A	1	68291089	68291093	15:68291091+
15	72751819	72751819	-	GGACA	m6A	1	72751817	72751821	15:72751819-
15	74955691	74955691	-	GGACA	m6A	1	74955689	74955693	15:74955691-
15	75206115	75206115	+	AGACA	m6A	1	75206113	75206117	15:75206115+
15	75211094	75211094	+	GGACA	m6A	1	75211092	75211096	15:75211094+
15	77046716	77046716	-	GGACA	m6A	1	77046714	77046718	15:77046716-
15	78169046	78169046	+	GGACA	m6A	1	78169044	78169048	15:78169046+
15	80979002	80979002	-	TGACA	m6A	1	80979000	80979004	15:80979002-
15	80979008	80979008	-	GGACA	m6A	1	80979006	80979010	15:80979008-
15	80979190	80979190	-	GGACA	m6A	1	80979188	80979192	15:80979190-
15	90271502	90271502	+	AGACA	m6A	1	90271500	90271504	15:90271502+
15	90271513	90271513	+	GGACA	m6A	1	90271511	90271515	15:90271513+
15	90919853	90919853	+	GGACA	m6A	1	90919851	90919855	15:90919853+
15	90961628	90961628	+	GGACA	m6A	1	90961626	90961630	15:90961628+
15	92897915	92897915	+	GGACA	m6A	1	92897913	92897917	15:92897915+
15	92897951	92897951	+	GGACA	m6A	1	92897949	92897953	15:92897951+
15	93024709	93024709	+	GGACA	m6A	1	93024707	93024711	15:93024709+
15	98707871	98707871	+	GAACA	m6A	1	98707869	98707873	15:98707871+
15	98957295	98957295	+	AGACA	m6A	1	98957293	98957297	15:98957295+
16	11691502	11691502	-	GGACA	m6A	1	11691500	11691504	16:11691502-
16	11837904	11837904	-	AGACA	m6A	1	11837902	11837906	16:11837904-
16	18809163	18809163	-	AAACA	m6A	1	18809161	18809165	16:18809163-
16	18809403	18809403	-	GGACA	m6A	1	18809401	18809405	16:18809403-
16	20735356	20735356	-	GGACA	m6A	1	20735354	20735358	16:20735356-
16	21655273	21655273	+	GGACA	m6A	1	21655271	21655275	16:21655273+
16	2456851	2456851	+	GGACA	m6A	1	2456849	2456853	16:2456851+
16	2519811	2519811	+	GAACA	m6A	1	2519809	2519813	16:2519811+
16	2766838	2766838	+	GGACA	m6A	1	2766836	2766840	16:2766838+
16	30369614	30369614	-	GGACA	m6A	1	30369612	30369616	16:30369614-
16	30444415	30444415	-	TGACA	m6A	1	30444413	30444417	16:30444415-
16	3022063	3022063	+	AAACA	m6A	1	3022061	3022065	16:3022063+
16	30724978	30724978	+	TGACA	m6A	1	30724976	30724980	16:30724978+
16	30774942	30774942	+	GGACA	m6A	1	30774940	30774944	16:30774942+
16	30782414	30782414	-	GGACA	m6A	1	30782412	30782416	16:30782414-
16	3384539	3384539	-	AGACA	m6A	1	3384537	3384541	16:3384539-
16	3581417	3581417	-	GGACA	m6A	1	3581415	3581419	16:3581417-
16	3728078	3728078	-	GGACA	m6A	1	3728076	3728080	16:3728078-
16	3728516	3728516	-	GGACA	m6A	1	3728514	3728518	16:3728516-
16	3728784	3728784	-	GAACA	m6A	1	3728782	3728786	16:3728784-
16	3850772	3850772	-	GAACA	m6A	1	3850770	3850774	16:3850772-
16	346338	346338	-	GGACA	m6A	1	346336	346340	16:346338-
16	346389	346389	-	GGACA	m6A	1	346387	346391	16:346389-
16	4609386	4609386	-	GGACA	m6A	1	4609384	4609388	16:4609386-
16	48561236	48561236	-	GAACA	m6A	1	48561234	48561238	16:48561236-
16	48562137	48562137	-	AGACA	m6A	1	48562135	48562139	16:48562137-
16	4880608	4880608	+	GGACA	m6A	1	4880606	4880610	16:4880608+
16	53156524	53156524	+	GGACA	m6A	1	53156522	53156526	16:53156524+
16	58518846	58518846	+	AGACA	m6A	1	58518844	58518848	16:58518846+
16	58518860	58518860	+	AAACA	m6A	1	58518858	58518862	16:58518860+
16	628345	628345	+	GGACA	m6A	1	628343	628347	16:628345+
16	69328788	69328788	-	GGACA	m6A	1	69328786	69328790	16:69328788-
16	69329068	69329068	-	GGACA	m6A	1	69329066	69329070	16:69329068-
16	69329077	69329077	-	TGACA	m6A	1	69329075	69329079	16:69329077-
16	70663540	70663540	-	AGACA	m6A	1	70663538	70663542	16:70663540-
16	70663578	70663578	-	GGACA	m6A	1	70663576	70663580	16:70663578-
16	74452112	74452112	-	AGACA	m6A	1	74452110	74452114	16:74452112-
16	74453174	74453174	-	GGACA	m6A	1	74453172	74453176	16:74453174-
16	74661172	74661172	-	GAACA	m6A	1	74661170	74661174	16:74661172-
16	74873807	74873807	-	GGACA	m6A	1	74873805	74873809	16:74873807-
16	77199020	77199020	+	AAACA	m6A	1	77199018	77199022	16:77199020+
16	84975828	84975828	-	GAACA	m6A	1	84975826	84975830	16:84975828-
16	85678025	85678025	-	GGACA	m6A	1	85678023	85678027	16:85678025-
16	87830864	87830864	-	GGACA	m6A	1	87830862	87830866	16:87830864-
16	87831038	87831038	-	GGACA	m6A	1	87831036	87831040	16:87831038-
16	87831096	87831096	-	GGACA	m6A	1	87831094	87831098	16:87831096-
16	87831200	87831200	-	GGACA	m6A	1	87831198	87831202	16:87831200-
16	87831268	87831268	-	GGACA	m6A	1	87831266	87831270	16:87831268-
16	87831363	87831363	-	GAACA	m6A	1	87831361	87831365	16:87831363-
16	87832510	87832510	-	GGACA	m6A	1	87832508	87832512	16:87832510-
16	87832566	87832566	-	AAACA	m6A	1	87832564	87832568	16:87832566-
16	88808297	88808297	+	GGACA	m6A	1	88808295	88808299	16:88808297+
16	88814328	88814328	-	AGACA	m6A	1	88814326	88814330	16:88814328-
16	89100845	89100845	+	GGACA	m6A	1	89100843	89100847	16:89100845+
16	8848437	8848437	+	GGACA	m6A	1	8848435	8848439	16:8848437+
16	89557376	89557376	+	AGACA	m6A	1	89557374	89557378	16:89557376+
16	89563182	89563182	+	AGACA	m6A	1	89563180	89563184	16:89563182+
17	12992477	12992477	-	AGACA	m6A	1	12992475	12992479	17:12992477-
17	15974786	15974786	+	AGACA	m6A	1	15974784	15974788	17:15974786+
17	16032109	16032109	-	AAACA	m6A	1	16032107	16032111	17:16032109-
17	17795140	17795140	+	GGACA	m6A	1	17795138	17795142	17:17795140+
17	18978051	18978051	-	GGACA	m6A	1	18978049	18978053	17:18978051-
17	2043305	2043305	+	GGACA	m6A	1	2043303	2043307	17:2043305+
17	21002602	21002602	-	GGACA	m6A	1	21002600	21002604	17:21002602-
17	28345641	28345641	+	GGACA	m6A	1	28345639	28345643	17:28345641+
17	28592777	28592777	-	AAACA	m6A	1	28592775	28592779	17:28592777-
17	28592781	28592781	-	AGACA	m6A	1	28592779	28592783	17:28592781-
17	29286074	29286074	-	GAACA	m6A	1	29286072	29286076	17:29286074-
17	29286627	29286627	-	GGACA	m6A	1	29286625	29286629	17:29286627-
17	29286646	29286646	-	GGACA	m6A	1	29286644	29286648	17:29286646-
17	29630881	29630881	-	TGACA	m6A	1	29630879	29630883	17:29630881-
17	30464818	30464818	+	AAACA	m6A	1	30464816	30464820	17:30464818+
17	31998991	31998991	+	AAACA	m6A	1	31998989	31998993	17:31998991+
17	31999027	31999027	+	GGACA	m6A	1	31999025	31999029	17:31999027+
17	32369898	32369898	+	GGACA	m6A	1	32369896	32369900	17:32369898+
17	40170576	40170576	+	GGACA	m6A	1	40170574	40170578	17:40170576+
17	41854713	41854713	-	GGACA	m6A	1	41854711	41854715	17:41854713-
17	42544309	42544309	+	AGACA	m6A	1	42544307	42544311	17:42544309+
17	43523908	43523908	+	TGACA	m6A	1	43523906	43523910	17:43523908+
17	44190867	44190867	+	GGACA	m6A	1	44190865	44190869	17:44190867+
17	44207015	44207015	-	GGACA	m6A	1	44207013	44207017	17:44207015-
17	4539756	4539756	-	GGACA	m6A	1	4539754	4539758	17:4539756-
17	48051342	48051342	+	GGACA	m6A	1	48051340	48051344	17:48051342+
17	50368071	50368071	-	GGACA	m6A	1	50368069	50368073	17:50368071-
17	50381234	50381234	+	AGACA	m6A	1	50381232	50381236	17:50381234+
17	50485154	50485154	+	GAACA	m6A	1	50485152	50485156	17:50485154+
17	50863785	50863785	-	GGACA	m6A	1	50863783	50863787	17:50863785-
17	57105811	57105811	+	AGACA	m6A	1	57105809	57105813	17:57105811+
17	57106810	57106810	+	GGACA	m6A	1	57106808	57106812	17:57106810+
17	59213197	59213197	+	GAACA	m6A	1	59213195	59213199	17:59213197+
17	63421908	63421908	+	AGACA	m6A	1	63421906	63421910	17:63421908+
17	63426278	63426278	+	GAACA	m6A	1	63426276	63426280	17:63426278+
17	63426396	63426396	+	GGACA	m6A	1	63426394	63426398	17:63426396+
17	63608127	63608127	+	GGACA	m6A	1	63608125	63608129	17:63608127+
17	63818310	63818310	+	GGACA	m6A	1	63818308	63818312	17:63818310+
17	741957	741957	+	GGACA	m6A	1	741955	741959	17:741957+
17	791966	791966	+	GGACA	m6A	1	791964	791968	17:791966+
17	792018	792018	+	AGACA	m6A	1	792016	792020	17:792018+
17	73236102	73236102	+	GGACA	m6A	1	73236100	73236104	17:73236102+
17	73285289	73285289	-	GGACA	m6A	1	73285287	73285291	17:73285289-
17	75237031	75237031	-	GAACA	m6A	1	75237029	75237033	17:75237031-
17	7459818	7459818	-	GGACA	m6A	1	7459816	7459820	17:7459818-
17	76081162	76081162	-	GGACA	m6A	1	76081160	76081164	17:76081162-
17	76396721	76396721	-	TGACA	m6A	1	76396719	76396723	17:76396721-
17	76733711	76733711	+	GGACA	m6A	1	76733709	76733713	17:76733711+
17	78997180	78997180	-	GGACA	m6A	1	78997178	78997182	17:78997180-
17	78997210	78997210	-	AGACA	m6A	1	78997208	78997212	17:78997210-
17	78997357	78997357	-	TGACA	m6A	1	78997355	78997359	17:78997357-
17	80965448	80965448	+	GGACA	m6A	1	80965446	80965450	17:80965448+
17	81000067	81000067	+	GGACA	m6A	1	81000065	81000069	17:81000067+
17	81245818	81245818	-	GGACA	m6A	1	81245816	81245820	17:81245818-
17	81246003	81246003	-	GGACA	m6A	1	81246001	81246005	17:81246003-
17	81442546	81442546	+	GGACA	m6A	1	81442544	81442548	17:81442546+
17	81665470	81665470	-	GGACA	m6A	1	81665468	81665472	17:81665470-
17	81868031	81868031	-	GGACA	m6A	1	81868029	81868033	17:81868031-
17	81868831	81868831	-	GGACA	m6A	1	81868829	81868833	17:81868831-
17	81932684	81932684	-	GGACA	m6A	1	81932682	81932686	17:81932684-
17	82244615	82244615	-	GGACA	m6A	1	82244613	82244617	17:82244615-
17	82601655	82601655	+	AGACA	m6A	1	82601653	82601657	17:82601655+
17	82602200	82602200	+	GGACA	m6A	1	82602198	82602202	17:82602200+
17	82602711	82602711	+	GGACA	m6A	1	82602709	82602713	17:82602711+
18	12325085	12325085	+	GAACA	m6A	1	12325083	12325087	18:12325085+
18	12326288	12326288	+	GAACA	m6A	1	12326286	12326290	18:12326288+
18	13731626	13731626	+	CAACA	m6A	0	13731624	13731628	18:13731626+
18	21530358	21530358	-	GGACA	m6A	1	21530356	21530360	18:21530358-
18	22993081	22993081	+	GAACA	m6A	1	22993079	22993083	18:22993081+
18	26018123	26018123	-	GGACA	m6A	1	26018121	26018125	18:26018123-
18	36126498	36126498	-	GAACA	m6A	1	36126496	36126500	18:36126498-
18	3457750	3457750	+	AGACA	m6A	1	3457748	3457752	18:3457750+
18	3457774	3457774	+	GGACA	m6A	1	3457772	3457776	18:3457774+
18	46216488	46216488	+	GGACA	m6A	1	46216486	46216490	18:46216488+
18	51047051	51047051	+	GGACA	m6A	1	51047049	51047053	18:51047051+
18	5238853	5238853	+	GGACA	m6A	1	5238851	5238855	18:5238853+
18	5290847	5290847	-	GGACA	m6A	1	5290845	5290849	18:5290847-
18	74520469	74520469	+	CAACA	m6A	0	74520467	74520471	18:74520469+
18	79753895	79753895	+	GGACA	m6A	1	79753893	79753897	18:79753895+
18	80046117	80046117	+	GAACA	m6A	1	80046115	80046119	18:80046117+
18	80138470	80138470	+	AGACA	m6A	1	80138468	80138472	18:80138470+
19	1010468	1010468	-	GGACA	m6A	1	1010466	1010470	19:1010468-
19	1010765	1010765	-	GAACA	m6A	1	1010763	1010767	19:1010765-
19	10114632	10114632	+	GGACA	m6A	1	10114630	10114634	19:10114632+
19	10486569	10486569	-	AGACA	m6A	1	10486567	10486571	19:10486569-
19	10553897	10553897	-	GGACA	m6A	1	10553895	10553899	19:10553897-
19	10691069	10691069	+	GGACA	m6A	1	10691067	10691071	19:10691069+
19	10691523	10691523	+	TGACA	m6A	1	10691521	10691525	19:10691523+
19	11131453	11131453	+	GAACA	m6A	1	11131451	11131455	19:11131453+
19	12792092	12792092	+	GGACA	m6A	1	12792090	12792094	19:12792092+
19	12792803	12792803	+	GGACA	m6A	1	12792801	12792805	19:12792803+
19	12792837	12792837	+	GGACA	m6A	1	12792835	12792839	19:12792837+
19	13154651	13154651	+	GGACA	m6A	1	13154649	13154653	19:13154651+
19	14120595	14120595	-	GGACA	m6A	1	14120593	14120597	19:14120595-
19	14408432	14408432	+	GGACA	m6A	1	14408430	14408434	19:14408432+
19	16191501	16191501	+	AGACA	m6A	1	16191499	16191503	19:16191501+
19	16191551	16191551	+	GGACA	m6A	1	16191549	16191553	19:16191551+
19	16553668	16553668	-	GGACA	m6A	1	16553666	16553670	19:16553668-
19	16553755	16553755	-	CAACA	m6A	0	16553753	16553757	19:16553755-
19	17213223	17213223	+	GGACA	m6A	1	17213221	17213225	19:17213223+
19	17306581	17306581	+	CAACA	m6A	0	17306579	17306583	19:17306581+
19	17306593	17306593	+	GAACA	m6A	1	17306591	17306595	19:17306593+
19	17521257	17521257	+	GGACA	m6A	1	17521255	17521259	19:17521257+
19	17581419	17581419	+	GGACA	m6A	1	17581417	17581421	19:17581419+
19	17583025	17583025	+	GGACA	m6A	1	17583023	17583027	19:17583025+
19	18013296	18013296	+	AGACA	m6A	1	18013294	18013298	19:18013296+
19	1828232	1828232	-	GGACA	m6A	1	1828230	1828234	19:1828232-
19	18867890	18867890	+	GGACA	m6A	1	18867888	18867892	19:18867890+
19	19505840	19505840	+	GGACA	m6A	1	19505838	19505842	19:19505840+
19	21118677	21118677	+	AAACA	m6A	1	21118675	21118679	19:21118677+
19	27805922	27805922	+	GGACA	m6A	1	27805920	27805924	19:27805922+
19	33207358	33207358	+	GGACA	m6A	1	33207356	33207360	19:33207358+
19	33379686	33379686	+	GGACA	m6A	1	33379684	33379688	19:33379686+
19	3462876	3462876	+	GAACA	m6A	1	3462874	3462878	19:3462876+
19	3462909	3462909	+	AGACA	m6A	1	3462907	3462911	19:3462909+
19	34342355	34342355	+	GGACA	m6A	1	34342353	34342357	19:34342355+
19	3538505	3538505	-	GGACA	m6A	1	3538503	3538507	19:3538505-
19	35995894	35995894	+	GGACA	m6A	1	35995892	35995896	19:35995894+
19	36237453	36237453	+	GGACA	m6A	1	36237451	36237455	19:36237453+
19	36237912	36237912	+	AAACA	m6A	1	36237910	36237914	19:36237912+
19	36720276	36720276	+	AGACA	m6A	1	36720274	36720278	19:36720276+
19	38932957	38932957	+	AGACA	m6A	1	38932955	38932959	19:38932957+
19	3981391	3981391	-	GGACA	m6A	1	3981389	3981393	19:3981391-
19	39397614	39397614	+	GGACA	m6A	1	39397612	39397616	19:39397614+
19	39425301	39425301	+	GGACA	m6A	1	39425299	39425303	19:39425301+
19	39539009	39539009	-	GAACA	m6A	1	39539007	39539011	19:39539009-
19	40232977	40232977	-	GGACA	m6A	1	40232975	40232979	19:40232977-
19	40422999	40422999	-	TGACA	m6A	1	40422997	40423001	19:40422999-
19	40441623	40441623	-	GGACA	m6A	1	40441621	40441625	19:40441623-
19	42290656	42290656	+	AGACA	m6A	1	42290654	42290658	19:42290656+
19	42295241	42295241	+	GGACA	m6A	1	42295239	42295243	19:42295241+
19	4409332	4409332	+	AGACA	m6A	1	4409330	4409334	19:4409332+
19	44992990	44992990	+	GGACA	m6A	1	44992988	44992992	19:44992990+
19	45712591	45712591	-	GGACA	m6A	1	45712589	45712593	19:45712591-
19	46756514	46756514	+	GGACA	m6A	1	46756512	46756516	19:46756514+
19	46756739	46756739	+	GGACA	m6A	1	46756737	46756741	19:46756739+
19	47000775	47000775	+	GGACA	m6A	1	47000773	47000777	19:47000775+
19	47066630	47066630	-	GGACA	m6A	1	47066628	47066632	19:47066630-
19	47066677	47066677	-	GAACA	m6A	1	47066675	47066679	19:47066677-
19	47067712	47067712	-	GGACA	m6A	1	47067710	47067714	19:47067712-
19	48211575	48211575	-	GGACA	m6A	1	48211573	48211577	19:48211575-
19	48873508	48873508	+	GGACA	m6A	1	48873506	48873510	19:48873508+
19	49652755	49652755	+	GGACA	m6A	1	49652753	49652757	19:49652755+
19	49908450	49908450	-	GGACA	m6A	1	49908448	49908452	19:49908450-
19	50798166	50798166	-	GGACA	m6A	1	50798164	50798168	19:50798166-
19	50798557	50798557	-	GGACA	m6A	1	50798555	50798559	19:50798557-
19	53067243	53067243	-	GGACA	m6A	1	53067241	53067245	19:53067243-
19	54462067	54462067	-	AGACA	m6A	1	54462065	54462069	19:54462067-
19	55577701	55577701	-	GGACA	m6A	1	55577699	55577703	19:55577701-
19	57398571	57398571	+	AGACA	m6A	1	57398569	57398573	19:57398571+
19	57398866	57398866	+	GGACA	m6A	1	57398864	57398868	19:57398866+
19	58213274	58213274	+	GGACA	m6A	1	58213272	58213276	19:58213274+
19	5917388	5917388	-	AAACA	m6A	1	5917386	5917390	19:5917388-
19	647609	647609	-	GAACA	m6A	1	647607	647611	19:647609-
19	747432	747432	+	GGACA	m6A	1	747430	747434	19:747432+
19	7471681	7471681	+	GGACA	m6A	1	7471679	7471683	19:7471681+
19	867991	867991	-	GGACA	m6A	1	867989	867993	19:867991-
19	9161683	9161683	+	TAACA	m6A	1	9161681	9161685	19:9161683+
19	9566378	9566378	-	GAACA	m6A	1	9566376	9566380	19:9566378-
19	9566762	9566762	-	GAACA	m6A	1	9566760	9566764	19:9566762-
19	9567003	9567003	-	GGACA	m6A	1	9567001	9567005	19:9567003-
2	101277186	101277186	-	GGACA	m6A	1	101277184	101277188	2:101277186-
2	108765888	108765888	+	GGACA	m6A	1	108765886	108765890	2:108765888+
2	108783892	108783892	+	GGACA	m6A	1	108783890	108783894	2:108783892+
2	112575023	112575023	+	GGACA	m6A	1	112575021	112575025	2:112575023+
2	112575361	112575361	+	GGACA	m6A	1	112575359	112575363	2:112575361+
2	112659540	112659540	+	GGACA	m6A	1	112659538	112659542	2:112659540+
2	127504836	127504836	-	GGACA	m6A	1	127504834	127504838	2:127504836-
2	127874068	127874068	-	GGACA	m6A	1	127874066	127874070	2:127874068-
2	128189756	128189756	+	GGACA	m6A	1	128189754	128189758	2:128189756+
2	128189780	128189780	+	AAACA	m6A	1	128189778	128189782	2:128189780+
2	134448921	134448921	+	GGACA	m6A	1	134448919	134448923	2:134448921+
2	134954605	134954605	+	CGACA	m6A	0	134954603	134954607	2:134954605+
2	151475205	151475205	+	GGACA	m6A	1	151475203	151475207	2:151475205+
2	156325775	156325775	-	TGACA	m6A	1	156325773	156325777	2:156325775-
2	161231363	161231363	+	AAACA	m6A	1	161231361	161231365	2:161231363+
2	171554739	171554739	+	GGACA	m6A	1	171554737	171554741	2:171554739+
2	173266371	173266371	+	AGACA	m6A	1	173266369	173266373	2:173266371+
2	173955135	173955135	-	GGACA	m6A	1	173955133	173955137	2:173955135-
2	173955152	173955152	-	AGACA	m6A	1	173955150	173955154	2:173955152-
2	173955612	173955612	-	GGACA	m6A	1	173955610	173955614	2:173955612-
2	179945105	179945105	-	GGACA	m6A	1	179945103	179945107	2:179945105-
2	179945331	179945331	-	AGACA	m6A	1	179945329	179945333	2:179945331-
2	18555585	18555585	-	GAACA	m6A	1	18555583	18555587	2:18555585-
2	186509231	186509231	+	GGACA	m6A	1	186509229	186509233	2:186509231+
2	197707082	197707082	+	GGACA	m6A	1	197707080	197707084	2:197707082+
2	201284997	201284997	+	GGACA	m6A	1	201284995	201284999	2:201284997+
2	202556150	202556150	+	GGACA	m6A	1	202556148	202556152	2:202556150+
2	20448654	20448654	+	GAACA	m6A	1	20448652	20448656	2:20448654+
2	20448689	20448689	+	AGACA	m6A	1	20448687	20448691	2:20448689+
2	206766780	206766780	+	AGACA	m6A	1	206766778	206766782	2:206766780+
2	206766988	206766988	+	TAACA	m6A	1	206766986	206766990	2:206766988+
2	219236561	219236561	+	GGACA	m6A	1	219236559	219236563	2:219236561+
2	219539407	219539407	-	GAACA	m6A	1	219539405	219539409	2:219539407-
2	223878578	223878578	-	GGACA	m6A	1	223878576	223878580	2:223878578-
2	223959742	223959742	+	GGACA	m6A	1	223959740	223959744	2:223959742+
2	229859331	229859331	-	AGACA	m6A	1	229859329	229859333	2:229859331-
2	229859473	229859473	-	AGACA	m6A	1	229859471	229859475	2:229859473-
2	232857328	232857328	+	TAACA	m6A	1	232857326	232857330	2:232857328+
2	233469660	233469660	+	GAACA	m6A	1	233469658	233469662	2:233469660+
2	25743307	25743307	-	AGACA	m6A	1	25743305	25743309	2:25743307-
2	26389221	26389221	+	GGACA	m6A	1	26389219	26389223	2:26389221+
2	26778282	26778282	+	GGACA	m6A	1	26778280	26778284	2:26778282+
2	27199787	27199787	-	GGACA	m6A	1	27199785	27199789	2:27199787-
2	27200339	27200339	-	GGACA	m6A	1	27200337	27200341	2:27200339-
2	28412723	28412723	+	GGACA	m6A	1	28412721	28412725	2:28412723+
2	28413022	28413022	+	GGACA	m6A	1	28413020	28413024	2:28413022+
2	28413210	28413210	+	AGACA	m6A	1	28413208	28413212	2:28413210+
2	28946703	28946703	+	GGACA	m6A	1	28946701	28946705	2:28946703+
2	33585301	33585301	-	GAACA	m6A	1	33585299	33585303	2:33585301-
2	37227971	37227971	-	AGACA	m6A	1	37227969	37227973	2:37227971-
2	37317049	37317049	-	GGACA	m6A	1	37317047	37317051	2:37317049-
2	38781910	38781910	+	GAACA	m6A	1	38781908	38781912	2:38781910+
2	39023114	39023114	-	GGACA	m6A	1	39023112	39023116	2:39023114-
2	39736615	39736615	-	AGACA	m6A	1	39736613	39736617	2:39736615-
2	39736958	39736958	-	GGACA	m6A	1	39736956	39736960	2:39736958-
2	43224215	43224215	-	TGACA	m6A	1	43224213	43224217	2:43224215-
2	44201582	44201582	+	GGACA	m6A	1	44201580	44201584	2:44201582+
2	44201679	44201679	+	GGACA	m6A	1	44201677	44201681	2:44201679+
2	53865254	53865254	-	AAACA	m6A	1	53865252	53865256	2:53865254-
2	55295665	55295665	-	GGACA	m6A	1	55295663	55295667	2:55295665-
2	58159653	58159653	-	GGACA	m6A	1	58159651	58159655	2:58159653-
2	62222840	62222840	+	AGACA	m6A	1	62222838	62222842	2:62222840+
2	64553085	64553085	+	GGACA	m6A	1	64553083	64553087	2:64553085+
2	69879138	69879138	+	TGACA	m6A	1	69879136	69879140	2:69879138+
2	70297383	70297383	-	GGACA	m6A	1	70297381	70297385	2:70297383-
2	71349857	71349857	+	GGACA	m6A	1	71349855	71349859	2:71349857+
2	71365520	71365520	+	GGACA	m6A	1	71365518	71365522	2:71365520+
2	85326660	85326660	-	GGACA	m6A	1	85326658	85326662	2:85326660-
2	86026985	86026985	-	GGACA	m6A	1	86026983	86026987	2:86026985-
2	86027310	86027310	-	TGACA	m6A	1	86027308	86027312	2:86027310-
2	86212342	86212342	+	AGACA	m6A	1	86212340	86212344	2:86212342+
2	86775190	86775190	+	GAACA	m6A	1	86775188	86775192	2:86775190+
2	96253466	96253466	-	GGACA	m6A	1	96253464	96253468	2:96253466-
2	96271368	96271368	+	GGACA	m6A	1	96271366	96271370	2:96271368+
20	17970137	17970137	+	GGACA	m6A	1	17970135	17970139	20:17970137+
20	25225855	25225855	+	GGACA	m6A	1	25225853	25225857	20:25225855+
20	3047883	3047883	+	GGACA	m6A	1	3047881	3047885	20:3047883+
20	31721867	31721867	-	GGACA	m6A	1	31721865	31721869	20:31721867-
20	31721894	31721894	-	TGACA	m6A	1	31721892	31721896	20:31721894-
20	31722121	31722121	-	GAACA	m6A	1	31722119	31722123	20:31722121-
20	31722253	31722253	-	GGACA	m6A	1	31722251	31722255	20:31722253-
20	32165482	32165482	+	GGACA	m6A	1	32165480	32165484	20:32165482+
20	32435573	32435573	+	TGACA	m6A	1	32435571	32435575	20:32435573+
20	34749915	34749915	-	GGACA	m6A	1	34749913	34749917	20:34749915-
20	35003174	35003174	-	GGACA	m6A	1	35003172	35003176	20:35003174-
20	35653565	35653565	-	GGACA	m6A	1	35653563	35653567	20:35653565-
20	35653847	35653847	-	AAACA	m6A	1	35653845	35653849	20:35653847-
20	35654183	35654183	-	AGACA	m6A	1	35654181	35654185	20:35654183-
20	35655270	35655270	-	GGACA	m6A	1	35655268	35655272	20:35655270-
20	35947768	35947768	+	GGACA	m6A	1	35947766	35947770	20:35947768+
20	35947775	35947775	+	GGACA	m6A	1	35947773	35947777	20:35947775+
20	38011955	38011955	-	GAACA	m6A	1	38011953	38011957	20:38011955-
20	38952108	38952108	+	GAACA	m6A	1	38952106	38952110	20:38952108+
20	396935	396935	+	AGACA	m6A	1	396933	396937	20:396935+
20	41405029	41405029	-	AGACA	m6A	1	41405027	41405031	20:41405029-
20	46686990	46686990	-	GAACA	m6A	1	46686988	46686992	20:46686990-
20	47647156	47647156	+	GGACA	m6A	1	47647154	47647158	20:47647156+
20	4699315	4699315	+	GAACA	m6A	1	4699313	4699317	20:4699315+
20	4783565	4783565	-	AGACA	m6A	1	4783563	4783567	20:4783565-
20	49114468	49114468	-	GGACA	m6A	1	49114466	49114470	20:49114468-
20	49114479	49114479	-	GGACA	m6A	1	49114477	49114481	20:49114479-
20	50891241	50891241	-	GGACA	m6A	1	50891239	50891243	20:50891241-
20	50894153	50894153	-	GAACA	m6A	1	50894151	50894155	20:50894153-
20	5190262	5190262	+	GAACA	m6A	1	5190260	5190264	20:5190262+
20	56397397	56397397	+	GGACA	m6A	1	56397395	56397399	20:56397397+
20	5942666	5942666	-	GGACA	m6A	1	5942664	5942668	20:5942666-
20	61975920	61975920	-	AAACA	m6A	1	61975918	61975922	20:61975920-
20	62202453	62202453	+	AAACA	m6A	1	62202451	62202455	20:62202453+
20	62879545	62879545	-	CGACA	m6A	0	62879543	62879547	20:62879545-
20	62879767	62879767	-	GGACA	m6A	1	62879765	62879769	20:62879767-
20	63931836	63931836	+	GGACA	m6A	1	63931834	63931838	20:63931836+
20	64275341	64275341	+	GGACA	m6A	1	64275339	64275343	20:64275341+
21	14374008	14374008	-	GAACA	m6A	1	14374006	14374010	21:14374008-
21	14374041	14374041	-	AGACA	m6A	1	14374039	14374043	21:14374041-
21	14374083	14374083	-	GGACA	m6A	1	14374081	14374085	21:14374083-
21	14964930	14964930	-	GGACA	m6A	1	14964928	14964932	21:14964930-
21	14965198	14965198	-	GGACA	m6A	1	14965196	14965200	21:14965198-
21	15878668	15878668	+	AGACA	m6A	1	15878666	15878670	21:15878668+
21	33549624	33549624	+	AGACA	m6A	1	33549622	33549626	21:33549624+
21	33550881	33550881	+	GGACA	m6A	1	33550879	33550883	21:33550881+
21	34517839	34517839	-	GGACA	m6A	1	34517837	34517841	21:34517839-
21	37512099	37512099	+	GGACA	m6A	1	37512097	37512101	21:37512099+
21	37512444	37512444	+	GGACA	m6A	1	37512442	37512446	21:37512444+
21	37513438	37513438	+	AGACA	m6A	1	37513436	37513440	21:37513438+
21	43803791	43803791	+	GGACA	m6A	1	43803789	43803793	21:43803791+
21	44227668	44227668	-	TGACA	m6A	1	44227666	44227670	21:44227668-
21	44769724	44769724	-	GGACA	m6A	1	44769722	44769726	21:44769724-
21	45296341	45296341	+	GGACA	m6A	1	45296339	45296343	21:45296341+
21	46416298	46416298	+	AGACA	m6A	1	46416296	46416300	21:46416298+
22	18088302	18088302	+	GAACA	m6A	1	18088300	18088304	22:18088302+
22	20110377	20110377	+	GGACA	m6A	1	20110375	20110379	22:20110377+
22	20950270	20950270	+	GGACA	m6A	1	20950268	20950272	22:20950270+
22	20953441	20953441	+	CAACA	m6A	0	20953439	20953443	22:20953441+
22	22548027	22548027	-	GGACA	m6A	1	22548025	22548029	22:22548027-
22	23315653	23315653	+	AGACA	m6A	1	23315651	23315655	22:23315653+
22	24322008	24322008	+	GGACA	m6A	1	24322006	24322010	22:24322008+
22	29769868	29769868	+	AAACA	m6A	1	29769866	29769870	22:29769868+
22	30967970	30967970	-	GGACA	m6A	1	30967968	30967972	22:30967970-
22	30971258	30971258	+	AGACA	m6A	1	30971256	30971260	22:30971258+
22	30978185	30978185	+	GGACA	m6A	1	30978183	30978187	22:30978185+
22	30978262	30978262	+	GGACA	m6A	1	30978260	30978264	22:30978262+
22	30978306	30978306	+	GGACA	m6A	1	30978304	30978308	22:30978306+
22	30978534	30978534	+	GGACA	m6A	1	30978532	30978536	22:30978534+
22	31345040	31345040	-	GGACA	m6A	1	31345038	31345042	22:31345040-
22	31715322	31715322	-	GGACA	m6A	1	31715320	31715324	22:31715322-
22	31956677	31956677	+	GGACA	m6A	1	31956675	31956679	22:31956677+
22	32387919	32387919	-	TGACA	m6A	1	32387917	32387921	22:32387919-
22	32387932	32387932	-	TGACA	m6A	1	32387930	32387934	22:32387932-
22	37568948	37568948	+	GGACA	m6A	1	37568946	37568950	22:37568948+
22	37806317	37806317	+	GGACA	m6A	1	37806315	37806319	22:37806317+
22	37940820	37940820	+	AGACA	m6A	1	37940818	37940822	22:37940820+
22	38221307	38221307	-	GGACA	m6A	1	38221305	38221309	22:38221307-
22	38488038	38488038	-	GAACA	m6A	1	38488036	38488040	22:38488038-
22	38716723	38716723	+	GGACA	m6A	1	38716721	38716725	22:38716723+
22	39513712	39513712	+	AGACA	m6A	1	39513710	39513714	22:39513712+
22	40411529	40411529	-	GGACA	m6A	1	40411527	40411531	22:40411529-
22	40411601	40411601	-	GGACA	m6A	1	40411599	40411603	22:40411601-
22	41117556	41117556	+	GAACA	m6A	1	41117554	41117558	22:41117556+
22	41117641	41117641	+	GGACA	m6A	1	41117639	41117643	22:41117641+
22	42211646	42211646	-	GGACA	m6A	1	42211644	42211648	22:42211646-
22	45196481	45196481	-	GGACA	m6A	1	45196479	45196483	22:45196481-
22	49903751	49903751	-	TGACA	m6A	1	49903749	49903753	22:49903751-
3	100400958	100400958	-	GGACA	m6A	1	100400956	100400960	3:100400958-
3	120750656	120750656	+	GGACA	m6A	1	120750654	120750658	3:120750656+
3	120750758	120750758	+	AGACA	m6A	1	120750756	120750760	3:120750758+
3	122414837	122414837	-	GGACA	m6A	1	122414835	122414839	3:122414837-
3	122426611	122426611	-	TGACA	m6A	1	122426609	122426613	3:122426611-
3	124737718	124737718	+	GGACA	m6A	1	124737716	124737720	3:124737718+
3	125232646	125232646	-	AGACA	m6A	1	125232644	125232648	3:125232646-
3	125232885	125232885	-	GGACA	m6A	1	125232883	125232887	3:125232885-
3	126461926	126461926	-	GGACA	m6A	1	126461924	126461928	3:126461926-
3	12584034	12584034	-	AAACA	m6A	1	12584032	12584036	3:12584034-
3	12584057	12584057	-	AGACA	m6A	1	12584055	12584059	3:12584057-
3	128070227	128070227	+	GGACA	m6A	1	128070225	128070229	3:128070227+
3	128070534	128070534	+	GGACA	m6A	1	128070532	128070536	3:128070534+
3	129670687	129670687	-	CAACA	m6A	0	129670685	129670689	3:129670687-
3	136854724	136854724	+	GGACA	m6A	1	136854722	136854726	3:136854724+
3	141446532	141446532	+	GGACA	m6A	1	141446530	141446534	3:141446532+
3	14142405	14142405	+	GGACA	m6A	1	14142403	14142407	3:14142405+
3	150742490	150742490	-	AGACA	m6A	1	150742488	150742492	3:150742490-
3	15251335	15251335	+	GGACA	m6A	1	15251333	15251337	3:15251335+
3	155763816	155763816	-	GGACA	m6A	1	155763814	155763818	3:155763816-
3	155828217	155828217	-	GAACA	m6A	1	155828215	155828219	3:155828217-
3	155853972	155853972	-	GGACA	m6A	1	155853970	155853974	3:155853972-
3	156678514	156678514	+	GGACA	m6A	1	156678512	156678516	3:156678514+
3	15669987	15669987	-	GGACA	m6A	1	15669985	15669989	3:15669987-
3	160438712	160438712	-	GGACA	m6A	1	160438710	160438714	3:160438712-
3	169779173	169779173	+	GAACA	m6A	1	169779171	169779175	3:169779173+
3	169992894	169992894	+	GGACA	m6A	1	169992892	169992896	3:169992894+
3	170360435	170360435	+	GGACA	m6A	1	170360433	170360437	3:170360435+
3	179333427	179333427	+	AGACA	m6A	1	179333425	179333429	3:179333427+
3	179333909	179333909	+	GAACA	m6A	1	179333907	179333911	3:179333909+
3	179334035	179334035	+	GGACA	m6A	1	179334033	179334037	3:179334035+
3	180609934	180609934	+	AGACA	m6A	1	180609932	180609936	3:180609934+
3	196238590	196238590	-	GGACA	m6A	1	196238588	196238592	3:196238590-
3	196936863	196936863	-	GGACA	m6A	1	196936861	196936865	3:196936863-
3	31632996	31632996	+	GGACA	m6A	1	31632994	31632998	3:31632996+
3	36992062	36992062	-	GAACA	m6A	1	36992060	36992064	3:36992062-
3	38122929	38122929	-	GGACA	m6A	1	38122927	38122931	3:38122929-
3	38253681	38253681	+	GAACA	m6A	1	38253679	38253683	3:38253681+
3	39143110	39143110	-	TGACA	m6A	1	39143108	39143112	3:39143110-
3	39143806	39143806	-	GAACA	m6A	1	39143804	39143808	3:39143806-
3	45547835	45547835	+	AGACA	m6A	1	45547833	45547837	3:45547835+
3	45548090	45548090	+	GGACA	m6A	1	45548088	45548092	3:45548090+
3	47084111	47084111	-	GGACA	m6A	1	47084109	47084113	3:47084111-
3	47916559	47916559	-	TGACA	m6A	1	47916557	47916561	3:47916559-
3	47917039	47917039	-	GGACA	m6A	1	47917037	47917041	3:47917039-
3	48158859	48158859	-	GGACA	m6A	1	48158857	48158861	3:48158859-
3	49011834	49011834	+	GGACA	m6A	1	49011832	49011836	3:49011834+
3	49012419	49012419	+	GGACA	m6A	1	49012417	49012421	3:49012419+
3	49057338	49057338	-	TGACA	m6A	1	49057336	49057340	3:49057338-
3	49533326	49533326	+	TGACA	m6A	1	49533324	49533328	3:49533326+
3	49721602	49721602	-	GGACA	m6A	1	49721600	49721604	3:49721602-
3	49727363	49727363	-	GGACA	m6A	1	49727361	49727365	3:49727363-
3	4983178	4983178	+	AGACA	m6A	1	4983176	4983180	3:4983178+
3	50288064	50288064	-	AGACA	m6A	1	50288062	50288066	3:50288064-
3	50355055	50355055	-	GGACA	m6A	1	50355053	50355057	3:50355055-
3	51392988	51392988	+	GGACA	m6A	1	51392986	51392990	3:51392988+
3	51419994	51419994	-	AAACA	m6A	1	51419992	51419996	3:51419994-
3	56623743	56623743	-	GGACA	m6A	1	56623741	56623745	3:56623743-
3	56729358	56729358	-	GGACA	m6A	1	56729356	56729360	3:56729358-
3	56729382	56729382	-	GGACA	m6A	1	56729380	56729384	3:56729382-
3	57757525	57757525	+	AGACA	m6A	1	57757523	57757527	3:57757525+
3	69047445	69047445	-	GGACA	m6A	1	69047443	69047447	3:69047445-
3	69048034	69048034	-	GGACA	m6A	1	69048032	69048036	3:69048034-
3	88052818	88052818	-	GGACA	m6A	1	88052816	88052820	3:88052818-
3	9476222	9476222	+	GGACA	m6A	1	9476220	9476224	3:9476222+
3	9893580	9893580	+	CAACA	m6A	0	9893578	9893582	3:9893580+
4	109462974	109462974	+	GGACA	m6A	1	109462972	109462976	4:109462974+
4	112278121	112278121	-	GGACA	m6A	1	112278119	112278123	4:112278121-
4	128271325	128271325	-	AAACA	m6A	1	128271323	128271327	4:128271325-
4	128871715	128871715	+	AGACA	m6A	1	128871713	128871717	4:128871715+
4	128871757	128871757	+	GGACA	m6A	1	128871755	128871759	4:128871757+
4	139044953	139044953	+	TGACA	m6A	1	139044951	139044955	4:139044953+
4	140153893	140153893	-	GAACA	m6A	1	140153891	140153895	4:140153893-
4	147634509	147634509	+	GGACA	m6A	1	147634507	147634511	4:147634509+
4	16163246	16163246	-	GGACA	m6A	1	16163244	16163248	4:16163246-
4	169720370	169720370	+	AGACA	m6A	1	169720368	169720372	4:169720370+
4	1728024	1728024	+	GGACA	m6A	1	1728022	1728026	4:1728024+
4	184388640	184388640	-	TGACA	m6A	1	184388638	184388642	4:184388640-
4	186596809	186596809	-	AGACA	m6A	1	186596807	186596811	4:186596809-
4	1979019	1979019	+	GGACA	m6A	1	1979017	1979021	4:1979019+
4	48499552	48499552	-	GGACA	m6A	1	48499550	48499554	4:48499552-
4	6675207	6675207	+	AGACA	m6A	1	6675205	6675209	4:6675207+
4	67618834	67618834	-	AAACA	m6A	1	67618832	67618836	4:67618834-
4	7030536	7030536	+	AAACA	m6A	1	7030534	7030538	4:7030536+
4	7055090	7055090	+	AGACA	m6A	1	7055088	7055092	4:7055090+
4	75645442	75645442	-	GGACA	m6A	1	75645440	75645444	4:75645442-
4	77048478	77048478	-	GGACA	m6A	1	77048476	77048480	4:77048478-
4	82984434	82984434	-	GGACA	m6A	1	82984432	82984436	4:82984434-
4	87114926	87114926	+	GGACA	m6A	1	87114924	87114928	4:87114926+
4	87115052	87115052	+	GGACA	m6A	1	87115050	87115054	4:87115052+
5	115543481	115543481	-	AGACA	m6A	1	115543479	115543483	5:115543481-
5	115620560	115620560	-	GGACA	m6A	1	115620558	115620562	5:115620560-
5	119393353	119393353	+	CAACA	m6A	0	119393351	119393355	5:119393353+
5	126604087	126604087	+	AGACA	m6A	1	126604085	126604089	5:126604087+
5	131392048	131392048	+	GGACA	m6A	1	131392046	131392050	5:131392048+
5	1318253	1318253	-	GGACA	m6A	1	1318251	1318255	5:1318253-
5	133104426	133104426	+	GGACA	m6A	1	133104424	133104428	5:133104426+
5	133959738	133959738	-	AGACA	m6A	1	133959736	133959740	5:133959738-
5	134855282	134855282	+	GGACA	m6A	1	134855280	134855284	5:134855282+
5	138391905	138391905	+	GGACA	m6A	1	138391903	138391907	5:138391905+
5	138468064	138468064	+	GGACA	m6A	1	138468062	138468066	5:138468064+
5	140699041	140699041	+	GGACA	m6A	1	140699039	140699043	5:140699041+
5	140699148	140699148	+	GAACA	m6A	1	140699146	140699150	5:140699148+
5	141319155	141319155	-	GGACA	m6A	1	141319153	141319157	5:141319155-
5	141319923	141319923	-	GGACA	m6A	1	141319921	141319925	5:141319923-
5	1462085	1462085	-	AGACA	m6A	1	1462083	1462087	5:1462085-
5	14693137	14693137	+	GAACA	m6A	1	14693135	14693139	5:14693137+
5	150051981	150051981	+	CGACA	m6A	0	150051979	150051983	5:150051981+
5	150052145	150052145	+	AGACA	m6A	1	150052143	150052147	5:150052145+
5	150711118	150711118	-	GGACA	m6A	1	150711116	150711120	5:150711118-
5	157138664	157138664	-	GGACA	m6A	1	157138662	157138666	5:157138664-
5	157138835	157138835	-	GGACA	m6A	1	157138833	157138837	5:157138835-
5	157787779	157787779	-	GAACA	m6A	1	157787777	157787781	5:157787779-
5	159158779	159158779	-	GGACA	m6A	1	159158777	159158781	5:159158779-
5	160403291	160403291	-	GGACA	m6A	1	160403289	160403293	5:160403291-
5	173164143	173164143	+	GGACA	m6A	1	173164141	173164145	5:173164143+
5	173318027	173318027	-	GGACA	m6A	1	173318025	173318029	5:173318027-
5	177211824	177211824	+	GAACA	m6A	1	177211822	177211826	5:177211824+
5	177211923	177211923	+	GAACA	m6A	1	177211921	177211925	5:177211923+
5	179728607	179728607	+	GAACA	m6A	1	179728605	179728609	5:179728607+
5	179774157	179774157	+	GGACA	m6A	1	179774155	179774159	5:179774157+
5	179863496	179863496	-	AGACA	m6A	1	179863494	179863498	5:179863496-
5	180792604	180792604	-	GGACA	m6A	1	180792602	180792606	5:180792604-
5	314482	314482	+	GAACA	m6A	1	314480	314484	5:314482+
5	32126411	32126411	-	GGACA	m6A	1	32126409	32126413	5:32126411-
5	32126486	32126486	-	CAACA	m6A	0	32126484	32126488	5:32126486-
5	34925476	34925476	+	GGACA	m6A	1	34925474	34925478	5:34925476+
5	36976101	36976101	+	GGACA	m6A	1	36976099	36976103	5:36976101+
5	36985941	36985941	+	GGACA	m6A	1	36985939	36985943	5:36985941+
5	37064786	37064786	+	AGACA	m6A	1	37064784	37064788	5:37064786+
5	453493	453493	+	GGACA	m6A	1	453491	453495	5:453493+
5	453673	453673	+	TGACA	m6A	1	453671	453675	5:453673+
5	58454486	58454486	-	GGACA	m6A	1	58454484	58454488	5:58454486-
5	58974235	58974235	-	GGACA	m6A	1	58974233	58974237	5:58974235-
5	58974842	58974842	-	GGACA	m6A	1	58974840	58974844	5:58974842-
5	58974998	58974998	-	GGACA	m6A	1	58974996	58975000	5:58974998-
5	61543986	61543986	+	AGACA	m6A	1	61543984	61543988	5:61543986+
5	69509359	69509359	+	GGACA	m6A	1	69509357	69509361	5:69509359+
5	91371230	91371230	-	CAACA	m6A	0	91371228	91371232	5:91371230-
5	94695184	94695184	+	AGACA	m6A	1	94695182	94695186	5:94695184+
5	96979841	96979841	+	GGACA	m6A	1	96979839	96979843	5:96979841+
5	98793441	98793441	+	GGACA	m6A	1	98793439	98793443	5:98793441+
6	10398463	10398463	-	GGACA	m6A	1	10398461	10398465	6:10398463-
6	106186519	106186519	-	GAACA	m6A	1	106186517	106186521	6:106186519-
6	106666003	106666003	+	AAACA	m6A	1	106666001	106666005	6:106666003+
6	137198469	137198469	-	GAACA	m6A	1	137198467	137198471	6:137198469-
6	145805789	145805789	-	AGACA	m6A	1	145805787	145805791	6:145805789-
6	151365700	151365700	-	AAACA	m6A	1	151365698	151365702	6:151365700-
6	151366498	151366498	-	GGACA	m6A	1	151366496	151366500	6:151366498-
6	154833242	154833242	+	AGACA	m6A	1	154833240	154833244	6:154833242+
6	158096326	158096326	+	GGACA	m6A	1	158096324	158096328	6:158096326+
6	160105121	160105121	+	GGACA	m6A	1	160105119	160105123	6:160105121+
6	21596764	21596764	+	GGACA	m6A	1	21596762	21596766	6:21596764+
6	30684976	30684976	-	GGACA	m6A	1	30684974	30684978	6:30684976-
6	31162742	31162742	+	GGACA	m6A	1	31162740	31162744	6:31162742+
6	31631583	31631583	+	GAACA	m6A	1	31631581	31631585	6:31631583+
6	31664200	31664200	-	GGACA	m6A	1	31664198	31664202	6:31664200-
6	31859628	31859628	-	AGACA	m6A	1	31859626	31859630	6:31859628-
6	32185898	32185898	-	GGACA	m6A	1	32185896	32185900	6:32185898-
6	32976780	32976780	+	GAACA	m6A	1	32976778	32976782	6:32976780+
6	32980902	32980902	+	GGACA	m6A	1	32980900	32980904	6:32980902+
6	33201467	33201467	+	GGACA	m6A	1	33201465	33201469	6:33201467+
6	33201491	33201491	+	GGACA	m6A	1	33201489	33201493	6:33201491+
6	33201566	33201566	+	GGACA	m6A	1	33201564	33201568	6:33201566+
6	33212524	33212524	+	GGACA	m6A	1	33212522	33212526	6:33212524+
6	35426069	35426069	+	GGACA	m6A	1	35426067	35426071	6:35426069+
6	35869790	35869790	-	GAACA	m6A	1	35869788	35869792	6:35869790-
6	36495319	36495319	-	AGACA	m6A	1	36495317	36495321	6:36495319-
6	36923717	36923717	+	GGACA	m6A	1	36923715	36923719	6:36923717+
6	41097817	41097817	+	AGACA	m6A	1	41097815	41097819	6:41097817+
6	41932832	41932832	+	GGACA	m6A	1	41932830	41932834	6:41932832+
6	43029197	43029197	+	GGACA	m6A	1	43029195	43029199	6:43029197+
6	43029283	43029283	+	GGACA	m6A	1	43029281	43029285	6:43029283+
6	43356033	43356033	-	AAACA	m6A	1	43356031	43356035	6:43356033-
6	43671623	43671623	-	GGACA	m6A	1	43671621	43671625	6:43671623-
6	43671630	43671630	-	GGACA	m6A	1	43671628	43671632	6:43671630-
6	43785285	43785285	+	AGACA	m6A	1	43785283	43785287	6:43785285+
6	43785310	43785310	+	GGACA	m6A	1	43785308	43785312	6:43785310+
6	43785346	43785346	+	GGACA	m6A	1	43785344	43785348	6:43785346+
6	44114044	44114044	-	GGACA	m6A	1	44114042	44114046	6:44114044-
6	44300318	44300318	-	GGACA	m6A	1	44300316	44300320	6:44300318-
6	44300324	44300324	-	AGACA	m6A	1	44300322	44300326	6:44300324-
6	63713437	63713437	+	AGACA	m6A	1	63713435	63713439	6:63713437+
6	71301647	71301647	+	GAACA	m6A	1	71301645	71301649	6:71301647+
6	71301883	71301883	+	GGACA	m6A	1	71301881	71301885	6:71301883+
6	7248993	7248993	+	AGACA	m6A	1	7248991	7248995	6:7248993+
6	75256133	75256133	-	AAACA	m6A	1	75256131	75256135	6:75256133-
6	78941272	78941272	-	GGACA	m6A	1	78941270	78941274	6:78941272-
6	8079915	8079915	-	GAACA	m6A	1	8079913	8079917	6:8079915-
6	81749911	81749911	-	GGACA	m6A	1	81749909	81749913	6:81749911-
6	82214749	82214749	-	GGACA	m6A	1	82214747	82214751	6:82214749-
6	87511661	87511661	+	CAACA	m6A	0	87511659	87511663	6:87511661+
6	89083851	89083851	+	AGACA	m6A	1	89083849	89083853	6:89083851+
6	98926709	98926709	-	AGACA	m6A	1	98926707	98926711	6:98926709-
7	100707262	100707262	+	AGACA	m6A	1	100707260	100707264	7:100707262+
7	102197121	102197121	+	GGACA	m6A	1	102197119	102197123	7:102197121+
7	104126824	104126824	-	GGACA	m6A	1	104126822	104126826	7:104126824-
7	105113261	105113261	+	GGACA	m6A	1	105113259	105113263	7:105113261+
7	108564436	108564436	-	GGACA	m6A	1	108564434	108564438	7:108564436-
7	108573347	108573347	+	GGACA	m6A	1	108573345	108573349	7:108573347+
7	112342807	112342807	+	GAACA	m6A	1	112342805	112342809	7:112342807+
7	116250414	116250414	+	GAACA	m6A	1	116250412	116250416	7:116250414+
7	135166249	135166249	-	AGACA	m6A	1	135166247	135166251	7:135166249-
7	148800811	148800811	+	GAACA	m6A	1	148800809	148800813	7:148800811+
7	149003833	149003833	-	GAACA	m6A	1	149003831	149003835	7:149003833-
7	149475102	149475102	-	GGACA	m6A	1	149475100	149475104	7:149475102-
7	150373044	150373044	+	GGACA	m6A	1	150373042	150373046	7:150373044+
7	152163472	152163472	-	GGACA	m6A	1	152163470	152163474	7:152163472-
7	155745335	155745335	+	GGACA	m6A	1	155745333	155745337	7:155745335+
7	156959996	156959996	+	CGACA	m6A	0	156959994	156959998	7:156959996+
7	1540664	1540664	+	GGACA	m6A	1	1540662	1540666	7:1540664+
7	17793993	17793993	-	GGACA	m6A	1	17793991	17793995	7:17793993-
7	19698611	19698611	-	GGACA	m6A	1	19698609	19698613	7:19698611-
7	2432809	2432809	+	GGACA	m6A	1	2432807	2432811	7:2432809+
7	24687532	24687532	+	AGACA	m6A	1	24687530	24687534	7:24687532+
7	24687631	24687631	+	TAACA	m6A	1	24687629	24687633	7:24687631+
7	2662188	2662188	+	GGACA	m6A	1	2662186	2662190	7:2662188+
7	2731008	2731008	-	GGACA	m6A	1	2731006	2731010	7:2731008-
7	30366162	30366162	+	GGACA	m6A	1	30366160	30366164	7:30366162+
7	30633863	30633863	+	GGACA	m6A	1	30633861	30633865	7:30633863+
7	39951549	39951549	+	GGACA	m6A	1	39951547	39951551	7:39951549+
7	40094276	40094276	+	GGACA	m6A	1	40094274	40094278	7:40094276+
7	40094875	40094875	+	GGACA	m6A	1	40094873	40094877	7:40094875+
7	40094929	40094929	+	GGACA	m6A	1	40094927	40094931	7:40094929+
7	43624743	43624743	+	AGACA	m6A	1	43624741	43624745	7:43624743+
7	43624959	43624959	+	AAACA	m6A	1	43624957	43624961	7:43624959+
7	45076061	45076061	+	GGACA	m6A	1	45076059	45076063	7:45076061+
7	4762645	4762645	+	AGACA	m6A	1	4762643	4762647	7:4762645+
7	4762907	4762907	+	GGACA	m6A	1	4762905	4762909	7:4762907+
7	4764087	4764087	+	GGACA	m6A	1	4764085	4764089	7:4764087+
7	4767466	4767466	+	TGACA	m6A	1	4767464	4767468	7:4767466+
7	5065124	5065124	+	GAACA	m6A	1	5065122	5065126	7:5065124+
7	5388112	5388112	-	TGACA	m6A	1	5388110	5388114	7:5388112-
7	6023811	6023811	-	TGACA	m6A	1	6023809	6023813	7:6023811-
7	6600087	6600087	+	GGACA	m6A	1	6600085	6600089	7:6600087+
7	6691832	6691832	-	CAACA	m6A	0	6691830	6691834	7:6691832-
7	70791062	70791062	+	AGACA	m6A	1	70791060	70791064	7:70791062+
7	73442226	73442226	-	GGACA	m6A	1	73442224	73442228	7:73442226-
7	73442248	73442248	-	GGACA	m6A	1	73442246	73442250	7:73442248-
7	73478219	73478219	-	GGACA	m6A	1	73478217	73478221	7:73478219-
7	73683569	73683569	+	TGACA	m6A	1	73683567	73683571	7:73683569+
7	75536612	75536612	-	GGACA	m6A	1	75536610	75536614	7:75536612-
7	75536623	75536623	-	GGACA	m6A	1	75536621	75536625	7:75536623-
7	77626827	77626827	+	GGACA	m6A	1	77626825	77626829	7:77626827+
7	77626943	77626943	+	CAACA	m6A	0	77626941	77626945	7:77626943+
7	77778720	77778720	+	GGACA	m6A	1	77778718	77778722	7:77778720+
7	873426	873426	+	GGACA	m6A	1	873424	873428	7:873426+
7	91874597	91874597	-	AGACA	m6A	1	91874595	91874599	7:91874597-
7	97181134	97181134	+	GGACA	m6A	1	97181132	97181136	7:97181134+
7	99012303	99012303	+	AAACA	m6A	1	99012301	99012305	7:99012303+
7	99419257	99419257	-	TGACA	m6A	1	99419255	99419259	7:99419257-
7	99532505	99532505	+	GGACA	m6A	1	99532503	99532507	7:99532505+
7	100037486	100037486	+	GGACA	m6A	1	100037484	100037488	7:100037486+
7	100091814	100091814	+	GGACA	m6A	1	100091812	100091816	7:100091814+
8	100258611	100258611	-	TAACA	m6A	1	100258609	100258613	8:100258611-
8	100258618	100258618	-	AAACA	m6A	1	100258616	100258620	8:100258618-
8	100258998	100258998	-	GGACA	m6A	1	100258996	100259000	8:100258998-
8	100287750	100287750	-	AGACA	m6A	1	100287748	100287752	8:100287750-
8	100287828	100287828	-	TGACA	m6A	1	100287826	100287830	8:100287828-
8	116770214	116770214	+	AAACA	m6A	1	116770212	116770216	8:116770214+
8	116771790	116771790	+	GAACA	m6A	1	116771788	116771792	8:116771790+
8	116847282	116847282	-	AAACA	m6A	1	116847280	116847284	8:116847282-
8	119732038	119732038	-	AAACA	m6A	1	119732036	119732040	8:119732038-
8	123231522	123231522	-	TGACA	m6A	1	123231520	123231524	8:123231522-
8	125436533	125436533	+	GGACA	m6A	1	125436531	125436535	8:125436533+
8	125436759	125436759	+	GGACA	m6A	1	125436757	125436761	8:125436759+
8	127740621	127740621	+	GGACA	m6A	1	127740619	127740623	8:127740621+
8	127740913	127740913	+	GAACA	m6A	1	127740911	127740915	8:127740913+
8	127740934	127740934	+	GAACA	m6A	1	127740932	127740936	8:127740934+
8	132845923	132845923	+	TGACA	m6A	1	132845921	132845925	8:132845923+
8	143923150	143923150	-	GGACA	m6A	1	143923148	143923152	8:143923150-
8	144080445	144080445	+	GGACA	m6A	1	144080443	144080447	8:144080445+
8	144502020	144502020	+	GGACA	m6A	1	144502018	144502022	8:144502020+
8	19405714	19405714	-	CAACA	m6A	0	19405712	19405716	8:19405714-
8	19405800	19405800	-	AGACA	m6A	1	19405798	19405802	8:19405800-
8	23022855	23022855	-	GGACA	m6A	1	23022853	23022857	8:23022855-
8	23069024	23069024	-	GGACA	m6A	1	23069022	23069026	8:23069024-
8	28190052	28190052	+	GGACA	m6A	1	28190050	28190054	8:28190052+
8	28348550	28348550	-	GAACA	m6A	1	28348548	28348552	8:28348550-
8	29336833	29336833	-	GAACA	m6A	1	29336831	29336835	8:29336833-
8	41598721	41598721	+	TGACA	m6A	1	41598719	41598723	8:41598721+
8	41932422	41932422	-	GAACA	m6A	1	41932420	41932424	8:41932422-
8	41932452	41932452	-	GAACA	m6A	1	41932450	41932454	8:41932452-
8	41932470	41932470	-	GAACA	m6A	1	41932468	41932472	8:41932470-
8	42552674	42552674	+	GAACA	m6A	1	42552672	42552676	8:42552674+
8	52657511	52657511	-	AGACA	m6A	1	52657509	52657513	8:52657511-
8	55786866	55786866	+	TAACA	m6A	1	55786864	55786868	8:55786866+
8	6445130	6445130	+	GAACA	m6A	1	6445128	6445132	8:6445130+
8	65719272	65719272	-	GGACA	m6A	1	65719270	65719274	8:65719272-
8	66430350	66430350	+	GGACA	m6A	1	66430348	66430352	8:66430350+
8	66666369	66666369	-	GGACA	m6A	1	66666367	66666371	8:66666369-
8	73981368	73981368	+	AGACA	m6A	1	73981366	73981370	8:73981368+
8	76983948	76983948	-	GGACA	m6A	1	76983946	76983950	8:76983948-
8	8890906	8890906	-	GGACA	m6A	1	8890904	8890908	8:8890906-
8	89953533	89953533	-	AGACA	m6A	1	89953531	89953535	8:89953533-
8	91069173	91069173	-	AGACA	m6A	1	91069171	91069175	8:91069173-
8	91069445	91069445	-	GGACA	m6A	1	91069443	91069447	8:91069445-
8	93735009	93735009	-	GGACA	m6A	1	93735007	93735011	8:93735009-
8	94488659	94488659	-	GGACA	m6A	1	94488657	94488661	8:94488659-
8	94519199	94519199	-	AGACA	m6A	1	94519197	94519201	8:94519199-
8	97724789	97724789	+	AAACA	m6A	1	97724787	97724791	8:97724789+
8	97724906	97724906	+	GAACA	m6A	1	97724904	97724908	8:97724906+
9	113169694	113169694	-	GGACA	m6A	1	113169692	113169696	9:113169694-
9	113408878	113408878	-	GGACA	m6A	1	113408876	113408880	9:113408878-
9	116699079	116699079	+	TGACA	m6A	1	116699077	116699081	9:116699079+
9	120764744	120764744	-	GGACA	m6A	1	120764742	120764746	9:120764744-
9	122820460	122820460	-	GAACA	m6A	1	122820458	122820462	9:122820460-
9	128309355	128309355	-	AAACA	m6A	1	128309353	128309357	9:128309355-
9	129813972	129813972	-	TGACA	m6A	1	129813970	129813974	9:129813972-
9	129827735	129827735	-	GGACA	m6A	1	129827733	129827737	9:129827735-
9	129888852	129888852	-	GGACA	m6A	1	129888850	129888854	9:129888852-
9	130703961	130703961	+	GAACA	m6A	1	130703959	130703963	9:130703961+
9	131499558	131499558	+	GGACA	m6A	1	131499556	131499560	9:131499558+
9	131499806	131499806	+	GGACA	m6A	1	131499804	131499808	9:131499806+
9	132264786	132264786	-	AGACA	m6A	1	132264784	132264788	9:132264786-
9	132896099	132896099	-	GGACA	m6A	1	132896097	132896101	9:132896099-
9	132896283	132896283	-	GGACA	m6A	1	132896281	132896285	9:132896283-
9	132896293	132896293	-	GGACA	m6A	1	132896291	132896295	9:132896293-
9	133330977	133330977	-	GAACA	m6A	1	133330975	133330979	9:133330977-
9	133471549	133471549	-	GAACA	m6A	1	133471547	133471551	9:133471549-
9	134033086	134033086	-	GGACA	m6A	1	134033084	134033088	9:134033086-
9	137242700	137242700	+	AGACA	m6A	1	137242698	137242702	9:137242700+
9	137242712	137242712	+	GAACA	m6A	1	137242710	137242714	9:137242712+
9	137582484	137582484	-	AGACA	m6A	1	137582482	137582486	9:137582484-
9	21334094	21334094	-	AGACA	m6A	1	21334092	21334096	9:21334094-
9	32542060	32542060	-	GGACA	m6A	1	32542058	32542062	9:32542060-
9	33295213	33295213	+	GGACA	m6A	1	33295211	33295215	9:33295213+
9	33462635	33462635	-	GGACA	m6A	1	33462633	33462637	9:33462635-
9	34242005	34242005	+	GGACA	m6A	1	34242003	34242007	9:34242005+
9	34251489	34251489	+	GGACA	m6A	1	34251487	34251491	9:34251489+
9	34635599	34635599	-	AGACA	m6A	1	34635597	34635601	9:34635599-
9	35056996	35056996	-	GAACA	m6A	1	35056994	35056998	9:35056996-
9	464295	464295	+	GGACA	m6A	1	464293	464297	9:464295+
9	4860368	4860368	+	GGACA	m6A	1	4860366	4860370	9:4860368+
9	5920656	5920656	-	AGACA	m6A	1	5920654	5920658	9:5920656-
9	71866841	71866841	-	GGACA	m6A	1	71866839	71866843	9:71866841-
9	85633147	85633147	-	CAACA	m6A	0	85633145	85633149	9:85633147-
9	91409476	91409476	-	AGACA	m6A	1	91409474	91409478	9:91409476-
9	91409652	91409652	-	AGACA	m6A	1	91409650	91409654	9:91409652-
9	92719413	92719413	-	GGACA	m6A	1	92719411	92719415	9:92719413-
9	93121959	93121959	-	GGACA	m6A	1	93121957	93121961	9:93121959-
9	93446641	93446641	-	TGACA	m6A	1	93446639	93446643	9:93446641-
9	93952005	93952005	-	GGACA	m6A	1	93952003	93952007	9:93952005-
9	94459303	94459303	+	CAACA	m6A	0	94459301	94459305	9:94459303+
9	94459330	94459330	+	GGACA	m6A	1	94459328	94459332	9:94459330+
X	119591170	119591170	-	GAACA	m6A	1	119591168	119591172	X:119591170-
X	136046792	136046792	+	AAACA	m6A	1	136046790	136046794	X:136046792+
X	150768682	150768682	-	GGACA	m6A	1	150768680	150768684	X:150768682-
X	154023628	154023628	-	GGACA	m6A	1	154023626	154023630	X:154023628-
X	154030401	154030401	-	GGACA	m6A	1	154030399	154030403	X:154030401-
X	154030449	154030449	-	AGACA	m6A	1	154030447	154030451	X:154030449-
X	154484298	154484298	-	GGACA	m6A	1	154484296	154484300	X:154484298-
X	20155317	20155317	-	AGACA	m6A	1	20155315	20155319	X:20155317-
X	23988472	23988472	-	GGACA	m6A	1	23988470	23988474	X:23988472-
X	23988866	23988866	-	GGACA	m6A	1	23988864	23988868	X:23988866-
X	24210952	24210952	+	TGACA	m6A	1	24210950	24210954	X:24210952+
X	38805455	38805455	+	TAACA	m6A	1	38805453	38805457	X:38805455+
X	40072704	40072704	-	GGACA	m6A	1	40072702	40072706	X:40072704-
X	45069864	45069864	+	AGACA	m6A	1	45069862	45069866	X:45069864+
X	48521838	48521838	+	TGACA	m6A	1	48521836	48521840	X:48521838+
X	48914058	48914058	-	GGACA	m6A	1	48914056	48914060	X:48914058-
X	53412999	53412999	-	GGACA	m6A	1	53412997	53413001	X:53412999-
X	56564694	56564694	+	TGACA	m6A	1	56564692	56564696	X:56564694+
X	56565263	56565263	+	AGACA	m6A	1	56565261	56565265	X:56565263+
X	71573966	71573966	+	AGACA	m6A	1	71573964	71573968	X:71573966+
X	74203654	74203654	-	AGACA	m6A	1	74203652	74203656	X:74203654-
X	75303487	75303487	+	GGACA	m6A	1	75303485	75303489	X:75303487+
X	9716691	9716691	+	GGACA	m6A	1	9716689	9716693	X:9716691+
1	14638	14638	-	GGACA	m6A	1	14636	14640	1:14638-
1	16765	16765	-	AGACC	m6A	1	16763	16767	1:16765-
1	632043	632043	+	TGACT	m6A	1	632041	632045	1:632043+
1	632134	632134	+	TGACT	m6A	1	632132	632136	1:632134+
1	634379	634379	+	TGACC	m6A	1	634377	634381	1:634379+
1	726145	726145	-	AGACT	m6A	1	726143	726147	1:726145-
1	728536	728536	-	GGACT	m6A	1	728534	728538	1:728536-
1	736562	736562	-	AGACC	m6A	1	736560	736564	1:736562-
1	917938	917938	-	GGACC	m6A	1	917936	917940	1:917938-
1	942897	942897	+	AGACT	m6A	1	942895	942899	1:942897+
1	944283	944283	+	TGACT	m6A	1	944281	944285	1:944283+
1	944313	944313	+	AGACT	m6A	1	944311	944315	1:944313+
1	999043	999043	-	AGACT	m6A	1	999041	999045	1:999043-
1	1048161	1048161	+	AGACC	m6A	1	1048159	1048163	1:1048161+
1	1055196	1055196	+	GGACA	m6A	1	1055194	1055198	1:1055196+
1	1082489	1082489	-	GGACT	m6A	1	1082487	1082491	1:1082489-
1	1082680	1082680	-	GGACC	m6A	1	1082678	1082682	1:1082680-
1	1233132	1233132	+	GGACA	m6A	1	1233130	1233134	1:1233132+
1	1233654	1233654	+	TGACT	m6A	1	1233652	1233656	1:1233654+
1	1233776	1233776	+	AGACT	m6A	1	1233774	1233778	1:1233776+
1	1233910	1233910	+	AGACT	m6A	1	1233908	1233912	1:1233910+
1	1292785	1292785	-	GGACT	m6A	1	1292783	1292787	1:1292785-
1	1311600	1311600	-	AGACT	m6A	1	1311598	1311602	1:1311600-
1	1319342	1319342	-	AGACT	m6A	1	1319340	1319344	1:1319342-
1	1327914	1327914	+	AGACT	m6A	1	1327912	1327916	1:1327914+
1	1373740	1373740	-	GGACT	m6A	1	1373738	1373742	1:1373740-
1	1392685	1392685	-	AGACT	m6A	1	1392683	1392687	1:1392685-
1	1401898	1401898	+	TGACT	m6A	1	1401896	1401900	1:1401898+
1	1401945	1401945	+	GGACA	m6A	1	1401943	1401947	1:1401945+
1	1541741	1541741	-	GGACT	m6A	1	1541739	1541743	1:1541741-
1	1598417	1598417	-	TGACT	m6A	1	1598415	1598419	1:1598417-
1	1598968	1598968	-	AGACC	m6A	1	1598966	1598970	1:1598968-
1	1636357	1636357	-	AGACC	m6A	1	1636355	1636359	1:1636357-
1	1661898	1661898	-	AGACT	m6A	1	1661896	1661900	1:1661898-
1	1662521	1662521	-	AGACT	m6A	1	1662519	1662523	1:1662521-
1	1663567	1663567	-	GAACC	m6A	1	1663565	1663569	1:1663567-
1	1665213	1665213	-	AGACT	m6A	1	1665211	1665215	1:1665213-
1	1665348	1665348	-	AGACT	m6A	1	1665346	1665350	1:1665348-
1	1665580	1665580	-	AGACC	m6A	1	1665578	1665582	1:1665580-
1	1721704	1721704	-	TGACC	m6A	1	1721702	1721706	1:1721704-
1	1727805	1727805	-	AGACT	m6A	1	1727803	1727807	1:1727805-
1	1729339	1729339	-	GGACA	m6A	1	1729337	1729341	1:1729339-
1	1730842	1730842	-	GGACT	m6A	1	1730840	1730844	1:1730842-
1	2307780	2307780	+	GAACT	m6A	1	2307778	2307782	1:2307780+
1	2308291	2308291	+	AGACT	m6A	1	2308289	2308293	1:2308291+
1	2392916	2392916	+	GGACT	m6A	1	2392914	2392918	1:2392916+
1	2404371	2404371	+	AGACT	m6A	1	2404369	2404373	1:2404371+
1	2589722	2589722	+	AGACC	m6A	1	2589720	2589724	1:2589722+
1	3628845	3628845	+	AGACT	m6A	1	3628843	3628847	1:3628845+
1	3786892	3786892	-	GGACC	m6A	1	3786890	3786894	1:3786892-
1	3847585	3847585	-	AGACA	m6A	1	3847583	3847587	1:3847585-
1	6223886	6223886	-	GGACT	m6A	1	6223884	6223888	1:6223886-
1	6224027	6224027	-	TGACT	m6A	1	6224025	6224029	1:6224027-
1	6224723	6224723	-	GGACT	m6A	1	6224721	6224725	1:6224723-
1	6224741	6224741	-	GGACT	m6A	1	6224739	6224743	1:6224741-
1	6621633	6621633	+	GGACT	m6A	1	6621631	6621635	1:6621633+
1	6632908	6632908	+	GGACT	m6A	1	6632906	6632910	1:6632908+
1	6634866	6634866	-	GGACA	m6A	1	6634864	6634868	1:6634866-
1	6635488	6635488	-	GGACT	m6A	1	6635486	6635490	1:6635488-
1	6648620	6648620	-	TAACC	m6A	1	6648618	6648622	1:6648620-
1	6667792	6667792	-	GAACC	m6A	1	6667790	6667794	1:6667792-
1	6680979	6680979	-	AGACA	m6A	1	6680977	6680981	1:6680979-
1	6887933	6887933	+	TGACT	m6A	1	6887931	6887935	1:6887933+
1	7781086	7781086	+	TGACT	m6A	1	7781084	7781088	1:7781086+
1	7985050	7985050	+	AGACT	m6A	1	7985048	7985052	1:7985050+
1	8354219	8354219	-	AGACC	m6A	1	8354217	8354221	1:8354219-
1	8361019	8361019	-	TGACT	m6A	1	8361017	8361021	1:8361019-
1	8865465	8865465	-	AGACT	m6A	1	8865463	8865467	1:8865465-
1	8894155	8894155	+	AGACT	m6A	1	8894153	8894157	1:8894155+
1	9355922	9355922	+	AGACT	m6A	1	9355920	9355924	1:9355922+
1	9356473	9356473	+	GGACA	m6A	1	9356471	9356475	1:9356473+
1	9613083	9613083	+	TGACC	m6A	1	9613081	9613085	1:9613083+
1	9729785	9729785	-	AGACT	m6A	1	9729783	9729787	1:9729785-
1	9735490	9735490	-	AGACT	m6A	1	9735488	9735492	1:9735490-
1	9755186	9755186	-	AGACT	m6A	1	9755184	9755188	1:9755186-
1	9984558	9984558	+	TGACT	m6A	1	9984556	9984560	1:9984558+
1	10278036	10278036	+	GGACC	m6A	1	10278034	10278038	1:10278036+
1	10379226	10379226	+	TGACT	m6A	1	10379224	10379228	1:10379226+
1	10380332	10380332	+	GGACA	m6A	1	10380330	10380334	1:10380332+
1	10461304	10461304	-	GGACT	m6A	1	10461302	10461306	1:10461304-
1	10461416	10461416	-	TGACT	m6A	1	10461414	10461418	1:10461416-
1	10462837	10462837	-	AGACT	m6A	1	10462835	10462839	1:10462837-
1	10463020	10463020	-	GGACA	m6A	1	10463018	10463022	1:10463020-
1	10629875	10629875	+	GGACT	m6A	1	10629873	10629877	1:10629875+
1	11022964	11022964	+	GGACT	m6A	1	11022962	11022966	1:11022964+
1	11023512	11023512	+	AGACT	m6A	1	11023510	11023514	1:11023512+
1	11023640	11023640	+	GGACA	m6A	1	11023638	11023642	1:11023640+
1	11023842	11023842	+	GGACT	m6A	1	11023840	11023844	1:11023842+
1	11023871	11023871	+	GGACT	m6A	1	11023869	11023873	1:11023871+
1	11107043	11107043	-	AGACT	m6A	1	11107041	11107045	1:11107043-
1	11273311	11273311	+	AGACT	m6A	1	11273309	11273313	1:11273311+
1	11285821	11285821	+	GGACA	m6A	1	11285819	11285823	1:11285821+
1	11286514	11286514	+	AGACC	m6A	1	11286512	11286516	1:11286514+
1	11674736	11674736	-	AGACT	m6A	1	11674734	11674738	1:11674736-
1	11750281	11750281	+	GGACC	m6A	1	11750279	11750283	1:11750281+
1	11919990	11919990	-	AGACT	m6A	1	11919988	11919992	1:11919990-
1	11920762	11920762	-	GGACT	m6A	1	11920760	11920764	1:11920762-
1	11922763	11922763	-	GGACC	m6A	1	11922761	11922765	1:11922763-
1	11922826	11922826	-	GGACC	m6A	1	11922824	11922828	1:11922826-
1	11974832	11974832	+	GGACC	m6A	1	11974830	11974834	1:11974832+
1	11975067	11975067	+	TGACT	m6A	1	11975065	11975069	1:11975067+
1	12012042	12012042	+	GGACT	m6A	1	12012040	12012044	1:12012042+
1	12029273	12029273	+	AGACC	m6A	1	12029271	12029275	1:12029273+
1	15066364	15066364	+	GGACC	m6A	1	15066362	15066366	1:15066364+
1	15571901	15571901	-	AGACT	m6A	1	15571899	15571903	1:15571901-
1	15728331	15728331	+	AGACT	m6A	1	15728329	15728333	1:15728331+
1	15932914	15932914	+	TGACA	m6A	1	15932912	15932916	1:15932914+
1	15935499	15935499	+	AGACT	m6A	1	15935497	15935501	1:15935499+
1	15937487	15937487	+	AGACT	m6A	1	15937485	15937489	1:15937487+
1	15939868	15939868	+	AGACT	m6A	1	15939866	15939870	1:15939868+
1	16124790	16124790	-	AGACT	m6A	1	16124788	16124792	1:16124790-
1	16124924	16124924	-	AGACA	m6A	1	16124922	16124926	1:16124924-
1	16148890	16148890	-	TGACT	m6A	1	16148888	16148892	1:16148890-
1	16198317	16198317	-	AGACT	m6A	1	16198315	16198319	1:16198317-
1	16395229	16395229	+	GGACT	m6A	1	16395227	16395231	1:16395229+
1	16458890	16458890	+	TGACC	m6A	1	16458888	16458892	1:16458890+
1	16459162	16459162	+	AGACT	m6A	1	16459160	16459164	1:16459162+
1	16974621	16974621	-	AGACA	m6A	1	16974619	16974623	1:16974621-
1	16989722	16989722	-	AGACA	m6A	1	16989720	16989724	1:16989722-
1	17000408	17000408	-	AGACC	m6A	1	17000406	17000410	1:17000408-
1	17022699	17022699	-	TGACT	m6A	1	17022697	17022701	1:17022699-
1	17022711	17022711	-	TGACT	m6A	1	17022709	17022713	1:17022711-
1	17407518	17407518	-	AGACT	m6A	1	17407516	17407520	1:17407518-
1	17408109	17408109	-	AGACT	m6A	1	17408107	17408111	1:17408109-
1	17408963	17408963	-	AGACT	m6A	1	17408961	17408965	1:17408963-
1	19120300	19120300	-	GAACC	m6A	1	19120298	19120302	1:19120300-
1	19150731	19150731	-	AGACT	m6A	1	19150729	19150733	1:19150731-
1	19156792	19156792	-	AGACT	m6A	1	19156790	19156794	1:19156792-
1	19219293	19219293	-	AGACT	m6A	1	19219291	19219295	1:19219293-
1	19219342	19219342	-	AGACT	m6A	1	19219340	19219344	1:19219342-
1	19243660	19243660	-	AGACT	m6A	1	19243658	19243662	1:19243660-
1	19258888	19258888	+	GGACT	m6A	1	19258886	19258890	1:19258888+
1	19328960	19328960	+	AGACA	m6A	1	19328958	19328962	1:19328960+
1	19608426	19608426	+	GGACC	m6A	1	19608424	19608428	1:19608426+
1	19657253	19657253	+	GGACT	m6A	1	19657251	19657255	1:19657253+
1	19908968	19908968	+	AGACA	m6A	1	19908966	19908970	1:19908968+
1	20482746	20482746	-	GGACT	m6A	1	20482744	20482748	1:20482746-
1	20500232	20500232	-	AGACT	m6A	1	20500230	20500234	1:20500232-
1	20500309	20500309	-	GGACT	m6A	1	20500307	20500311	1:20500309-
1	20501289	20501289	-	AGACT	m6A	1	20501287	20501291	1:20501289-
1	20650882	20650882	+	AGACA	m6A	1	20650880	20650884	1:20650882+
1	20754735	20754735	-	AGACT	m6A	1	20754733	20754737	1:20754735-
1	20775314	20775314	-	AGACA	m6A	1	20775312	20775316	1:20775314-
1	20776298	20776298	-	AGACT	m6A	1	20776296	20776300	1:20776298-
1	20807041	20807041	-	GGACT	m6A	1	20807039	20807043	1:20807041-
1	20904945	20904945	-	AGACA	m6A	1	20904943	20904947	1:20904945-
1	20981149	20981149	-	AGACA	m6A	1	20981147	20981151	1:20981149-
1	21002745	21002745	-	AGACA	m6A	1	21002743	21002747	1:21002745-
1	21218101	21218101	-	AGACT	m6A	1	21218099	21218103	1:21218101-
1	21218269	21218269	-	GGACT	m6A	1	21218267	21218271	1:21218269-
1	21227180	21227180	-	TGACT	m6A	1	21227178	21227182	1:21227180-
1	21423821	21423821	-	GAACA	m6A	1	21423819	21423823	1:21423821-
1	21706526	21706526	-	AGACT	m6A	1	21706524	21706528	1:21706526-
1	21822339	21822339	-	AGACT	m6A	1	21822337	21822341	1:21822339-
1	21822517	21822517	-	GGACT	m6A	1	21822515	21822519	1:21822517-
1	21823075	21823075	-	GGACT	m6A	1	21823073	21823077	1:21823075-
1	22091857	22091857	+	AGACT	m6A	1	22091855	22091859	1:22091857+
1	22528100	22528100	+	AGACT	m6A	1	22528098	22528102	1:22528100+
1	22529065	22529065	+	TGACT	m6A	1	22529063	22529067	1:22529065+
1	22529299	22529299	+	GGACT	m6A	1	22529297	22529301	1:22529299+
1	23083586	23083586	+	AGACT	m6A	1	23083584	23083588	1:23083586+
1	23087939	23087939	-	GGACT	m6A	1	23087937	23087941	1:23087939-
1	23092653	23092653	-	AGACT	m6A	1	23092651	23092655	1:23092653-
1	23193204	23193204	-	TGACT	m6A	1	23193202	23193206	1:23193204-
1	23361557	23361557	-	AGACT	m6A	1	23361555	23361559	1:23361557-
1	23408678	23408678	-	AGACC	m6A	1	23408676	23408680	1:23408678-
1	23558265	23558265	-	GGACT	m6A	1	23558263	23558267	1:23558265-
1	23751910	23751910	+	GGACT	m6A	1	23751908	23751912	1:23751910+
1	23751924	23751924	+	TGACT	m6A	1	23751922	23751926	1:23751924+
1	23751951	23751951	+	GGACT	m6A	1	23751949	23751953	1:23751951+
1	23787293	23787293	+	TGACC	m6A	1	23787291	23787295	1:23787293+
1	23788227	23788227	+	AGACT	m6A	1	23788225	23788229	1:23788227+
1	23967574	23967574	-	TGACT	m6A	1	23967572	23967576	1:23967574-
1	24840925	24840925	+	AGACT	m6A	1	24840923	24840927	1:24840925+
1	24842366	24842366	+	AGACT	m6A	1	24842364	24842368	1:24842366+
1	25334262	25334262	-	GGACT	m6A	1	25334260	25334264	1:25334262-
1	25458676	25458676	+	GGACT	m6A	1	25458674	25458678	1:25458676+
1	25801058	25801058	+	AGACC	m6A	1	25801056	25801060	1:25801058+
1	25805243	25805243	+	AGACC	m6A	1	25805241	25805245	1:25805243+
1	25815789	25815789	+	AGACT	m6A	1	25815787	25815791	1:25815789+
1	25832344	25832344	+	TGACT	m6A	1	25832342	25832346	1:25832344+
1	25835030	25835030	-	GGACT	m6A	1	25835028	25835032	1:25835030-
1	25863415	25863415	-	GGACT	m6A	1	25863413	25863417	1:25863415-
1	25900965	25900965	-	AGACT	m6A	1	25900963	25900967	1:25900965-
1	26170468	26170468	+	AGACC	m6A	1	26170466	26170470	1:26170468+
1	26268613	26268613	+	AGACC	m6A	1	26268611	26268615	1:26268613+
1	26469097	26469097	+	TGACT	m6A	1	26469095	26469099	1:26469097+
1	26469731	26469731	+	AGACT	m6A	1	26469729	26469733	1:26469731+
1	26551652	26551652	+	AGACC	m6A	1	26551650	26551654	1:26551652+
1	26574382	26574382	+	GGACT	m6A	1	26574380	26574384	1:26574382+
1	26574557	26574557	+	AGACT	m6A	1	26574555	26574559	1:26574557+
1	26779375	26779375	+	GGACT	m6A	1	26779373	26779377	1:26779375+
1	26779813	26779813	+	GGACT	m6A	1	26779811	26779815	1:26779813+
1	26779891	26779891	+	TGACT	m6A	1	26779889	26779893	1:26779891+
1	26780011	26780011	+	GGACC	m6A	1	26780009	26780013	1:26780011+
1	26780113	26780113	+	GGACC	m6A	1	26780111	26780115	1:26780113+
1	26780159	26780159	+	GGACT	m6A	1	26780157	26780161	1:26780159+
1	26780246	26780246	+	AGACT	m6A	1	26780244	26780248	1:26780246+
1	26780368	26780368	+	TGACC	m6A	1	26780366	26780370	1:26780368+
1	26780584	26780584	+	GGACA	m6A	1	26780582	26780586	1:26780584+
1	26780677	26780677	+	GGACA	m6A	1	26780675	26780679	1:26780677+
1	26889122	26889122	-	TGACT	m6A	1	26889120	26889124	1:26889122-
1	26980298	26980298	+	TGACA	m6A	1	26980296	26980300	1:26980298+
1	27006572	27006572	-	AGACT	m6A	1	27006570	27006574	1:27006572-
1	27099372	27099372	-	AGACT	m6A	1	27099370	27099374	1:27099372-
1	27200603	27200603	-	GGACA	m6A	1	27200601	27200605	1:27200603-
1	27306559	27306559	+	GGACT	m6A	1	27306557	27306561	1:27306559+
1	27329448	27329448	+	GGACT	m6A	1	27329446	27329450	1:27329448+
1	27335582	27335582	+	GGACC	m6A	1	27335580	27335584	1:27335582+
1	27335612	27335612	+	GGACT	m6A	1	27335610	27335614	1:27335612+
1	27408117	27408117	-	AGACC	m6A	1	27408115	27408119	1:27408117-
1	27418368	27418368	-	AGACC	m6A	1	27418366	27418370	1:27418368-
1	27850176	27850176	+	GGACT	m6A	1	27850174	27850178	1:27850176+
1	27850295	27850295	+	GGACT	m6A	1	27850293	27850297	1:27850295+
1	28466603	28466603	+	AGACT	m6A	1	28466601	28466605	1:28466603+
1	28509861	28509861	+	AGACC	m6A	1	28509859	28509863	1:28509861+
1	28531844	28531844	+	TGACA	m6A	1	28531842	28531846	1:28531844+
1	28578550	28578550	-	AGACT	m6A	1	28578548	28578552	1:28578550-
1	28603393	28603393	-	TGACT	m6A	1	28603391	28603395	1:28603393-
1	28742540	28742540	+	GGACA	m6A	1	28742538	28742542	1:28742540+
1	28742771	28742771	+	GGACA	m6A	1	28742769	28742773	1:28742771+
1	28743481	28743481	+	TGACT	m6A	1	28743479	28743483	1:28743481+
1	28743593	28743593	+	AGACT	m6A	1	28743591	28743595	1:28743593+
1	28743703	28743703	+	GGACT	m6A	1	28743701	28743705	1:28743703+
1	28769032	28769032	+	GGACT	m6A	1	28769030	28769034	1:28769032+
1	28769112	28769112	+	GGACT	m6A	1	28769110	28769114	1:28769112+
1	29018396	29018396	+	AGACC	m6A	1	29018394	29018398	1:29018396+
1	29117056	29117056	+	AGACT	m6A	1	29117054	29117058	1:29117056+
1	29147965	29147965	-	GGACT	m6A	1	29147963	29147967	1:29147965-
1	31364265	31364265	+	AGACT	m6A	1	31364263	31364267	1:31364265+
1	31364820	31364820	+	AGACA	m6A	1	31364818	31364822	1:31364820+
1	31630433	31630433	-	GGACC	m6A	1	31630431	31630435	1:31630433-
1	31652589	31652589	-	GGACT	m6A	1	31652587	31652591	1:31652589-
1	31756635	31756635	-	GGACC	m6A	1	31756633	31756637	1:31756635-
1	31938056	31938056	-	TGACT	m6A	1	31938054	31938058	1:31938056-
1	32154612	32154612	+	AGACA	m6A	1	32154610	32154614	1:32154612+
1	32181314	32181314	+	AGACA	m6A	1	32181312	32181316	1:32181314+
1	32216508	32216508	-	GGACT	m6A	1	32216506	32216510	1:32216508-
1	32228760	32228760	+	AGACT	m6A	1	32228758	32228762	1:32228760+
1	32366546	32366546	-	AGACT	m6A	1	32366544	32366548	1:32366546-
1	32600523	32600523	+	TGACT	m6A	1	32600521	32600525	1:32600523+
1	32680385	32680385	+	GGACC	m6A	1	32680383	32680387	1:32680385+
1	32680722	32680722	-	GGACT	m6A	1	32680720	32680724	1:32680722-
1	32681970	32681970	+	TGACT	m6A	1	32681968	32681972	1:32681970+
1	32685626	32685626	+	GGACC	m6A	1	32685624	32685628	1:32685626+
1	32771454	32771454	+	AGACT	m6A	1	32771452	32771456	1:32771454+
1	32775887	32775887	-	GGACA	m6A	1	32775885	32775889	1:32775887-
1	32826414	32826414	+	GGACC	m6A	1	32826412	32826416	1:32826414+
1	32826763	32826763	+	AGACT	m6A	1	32826761	32826765	1:32826763+
1	33008066	33008066	-	AGACC	m6A	1	33008064	33008068	1:33008066-
1	33010486	33010486	-	AGACC	m6A	1	33010484	33010488	1:33010486-
1	33299242	33299242	+	GGACT	m6A	1	33299240	33299244	1:33299242+
1	33299535	33299535	+	GGACT	m6A	1	33299533	33299537	1:33299535+
1	33324872	33324872	-	GGACT	m6A	1	33324870	33324874	1:33324872-
1	34855757	34855757	-	GGACA	m6A	1	34855755	34855759	1:34855757-
1	35186593	35186593	-	AGACT	m6A	1	35186591	35186595	1:35186593-
1	35191413	35191413	-	AGACT	m6A	1	35191411	35191415	1:35191413-
1	35398864	35398864	+	AGACC	m6A	1	35398862	35398866	1:35398864+
1	35419652	35419652	+	AGACT	m6A	1	35419650	35419654	1:35419652+
1	35421125	35421125	+	AGACT	m6A	1	35421123	35421127	1:35421125+
1	35421627	35421627	+	TGACT	m6A	1	35421625	35421629	1:35421627+
1	35433673	35433673	-	AGACT	m6A	1	35433671	35433675	1:35433673-
1	35562527	35562527	+	AGACC	m6A	1	35562525	35562529	1:35562527+
1	35714390	35714390	-	GGACT	m6A	1	35714388	35714392	1:35714390-
1	35760433	35760433	-	AGACT	m6A	1	35760431	35760435	1:35760433-
1	35764420	35764420	-	AGACT	m6A	1	35764418	35764422	1:35764420-
1	36137116	36137116	-	TGACT	m6A	1	36137114	36137118	1:36137116-
1	36180410	36180410	+	AGACT	m6A	1	36180408	36180412	1:36180410+
1	36289640	36289640	+	AGACC	m6A	1	36289638	36289642	1:36289640+
1	36292624	36292624	+	TGACA	m6A	1	36292622	36292626	1:36292624+
1	36322218	36322218	-	GGACT	m6A	1	36322216	36322220	1:36322218-
1	36393948	36393948	-	GGACC	m6A	1	36393946	36393950	1:36393948-
1	37537058	37537058	-	TGACT	m6A	1	37537056	37537060	1:37537058-
1	37537691	37537691	-	TGACT	m6A	1	37537689	37537693	1:37537691-
1	37537815	37537815	-	GGACA	m6A	1	37537813	37537817	1:37537815-
1	37540379	37540379	-	GGACA	m6A	1	37540377	37540381	1:37540379-
1	37682812	37682812	-	GGACC	m6A	1	37682810	37682814	1:37682812-
1	37682993	37682993	-	GGACT	m6A	1	37682991	37682995	1:37682993-
1	37683079	37683079	-	AGACT	m6A	1	37683077	37683081	1:37683079-
1	37708389	37708389	+	GGACT	m6A	1	37708387	37708391	1:37708389+
1	37800112	37800112	+	GGACT	m6A	1	37800110	37800114	1:37800112+
[truncated: 63,536 more rows]

## Sheet: Table_S4
Hugo_Symbol	cancer_type	baseMean	log2FoldChange	lfcSE	stat	pvalue	padj	Ensembl_ID
BSN	BLCA	82.611	-2.76714	0.723495	-3.82468	0.000130943	0.00919097	ENSG00000164061
FBN2	BLCA	1509.65	5.15806	1.26959	4.06277	4.8493e-05	0.0265872	ENSG00000138829
FLNC	BLCA	2480.6	4.15145	1.27182	3.26419	0.00109779	0.0464235	ENSG00000128591
MYH7	BLCA	11.868	-5.77615	1.5117	-3.82096	0.000132935	0.023629	ENSG00000092054
PIGR	BLCA	2868.97	6.17279	1.65772	3.72366	0.000196357	0.0382672	ENSG00000162896
TUBA3C	BLCA	14.8776	19.5893	3.71038	5.2796	1.29465e-07	0.00020067	ENSG00000198033
SSH2	BRCA	2048.4	-2.11185	0.433253	-4.8744	1.09137e-06	0.00110615	ENSG00000141298
MUC5B	HNSC	1971.37	4.90394	1.54962	3.16461	0.00155292	0.0495609	ENSG00000117983
TTN	HNSC	4356.89	3.93037	0.464732	8.45728	2.73684e-17	7.56302e-14	ENSG00000155657
ABCA13	LUAD	718.55	3.93675	0.823078	4.78296	1.7273e-06	0.001248	ENSG00000179869
CHRM3	LUAD	169.994	4.77308	1.15634	4.12774	3.66343e-05	0.0115105	ENSG00000133019
CSMD2	LUAD	164.81	2.38366	0.630971	3.77777	0.00015824	0.016629	ENSG00000121904
CSMD3	LUAD	8.46193	2.19119	0.655981	3.34033	0.000836781	0.0203286	ENSG00000164796
DNAH9	LUAD	298.77	3.42537	0.801675	4.27277	1.93061e-05	0.00282149	ENSG00000007174
ERBB4	LUAD	187.44	3.051	0.846528	3.60413	0.000313202	0.0330846	ENSG00000178568
HYDIN	LUAD	218.697	-2.46336	0.652379	-3.77597	0.000159389	0.00887697	ENSG00000157423
IGSF10	LUAD	310.078	2.95857	0.731608	4.04393	5.25632e-05	0.0280672	ENSG00000152580
NELL1	LUAD	449.673	9.38128	2.19556	4.27285	1.92991e-05	0.00653191	ENSG00000165973
PAPPA2	LUAD	50.4692	2.55096	0.797882	3.19716	0.00138788	0.0496447	ENSG00000116183
ST3GAL1	LUAD	4937.51	2.21349	0.613296	3.60918	0.000307172	0.0138735	ENSG00000008513
TNR	LUAD	26.5654	2.34208	0.686367	3.41229	0.000644195	0.023812	ENSG00000116147
COL11A1	LUSC	4205.59	2.69501	0.89429	3.01357	0.00258194	0.0481068	ENSG00000060718
EPB41L3	LUSC	1491.58	2.17809	0.511409	4.25899	2.05352e-05	0.00755309	ENSG00000082397
FLNC	LUSC	838.649	2.71523	0.791565	3.4302	0.000603139	0.0434881	ENSG00000128591
FOXP2	LUSC	514.53	2.90383	0.821147	3.53631	0.000405754	0.0242938	ENSG00000128573
LRRTM4	LUSC	32.6527	3.77766	0.917719	4.11635	3.84917e-05	0.0198272	ENSG00000176204
VNN2	LUSC	262.752	-4.01286	0.900858	-4.45449	8.40938e-06	0.0129157	ENSG00000112303
XDH	LUSC	783.01	-2.44945	0.673657	-3.63605	0.000276853	0.0442493	ENSG00000158125
CACNA1D	SKCM	430.851	4.15299	1.05376	3.94112	8.11023e-05	0.00946047	ENSG00000157388
PPFIA2	SKCM	11.1399	-3.68647	0.891448	-4.13537	3.54378e-05	0.0122438	ENSG00000139220
SEMA5A	SKCM	4391.74	4.8646	0.97688	4.97974	6.36706e-07	0.000536594	ENSG00000112902
ST6GAL2	SKCM	39.208	-5.35648	1.23407	-4.34049	1.42165e-05	0.00494297	ENSG00000144057
EPHA5	STAD	19.7114	4.62594	1.50148	3.08092	0.0020636	0.0445666	ENSG00000145242
LAMA1	STAD	264.214	3.35666	0.937642	3.57989	0.000343736	0.0369811	ENSG00000101680
